# Supplementary material for: Transcriptomic Profiling Reveals Shared Signalling Networks Between Flower Development and Herbivory-Induced Responses in Tomato
Source: Front Plant Sci. 2021 Sep 21;12:722810. doi: 10.3389/fpls.2021.722810 (PMC8493932; doi:10.3389/fpls.2021.722810)
Supplement: Supplementary file 1 [file Data_Sheet_1.xlsx]

## Sheet: Table S1
Supplementary Table 1. Specific primers for qPCR
Genen symbol	Gene id	Primer sequence（5‘-3’）
UBI3	Solyc01g056940.3.1	F: TCCATCTCGTGCTCCGTCT
		R: GAACCTTTCCAGTGTCATCAACC
AOC	Solyc02g085730.3.1	F: ACTGTTTCCTCAGCCTCTGC
		R: ATCTGTTGAGGTGCTCTGGC
LOXD	Solyc03g122340.3.1	F: GGCTTGCTTTACTCCTGGTC
		R: AAATCAAAGCGCCAGTTCTT
ARG2	Solyc01g091170.3.1	F: GGTGAAGGTGTAAAGGGCGT
		R: ACGACATCAGCACCAACGAT
TD2	Solyc09g008670.3.1	F: CTTGCCAAAAGTCGTTCCCG
		R: AACTCCGAGCCTATCCGAGA
OPR3	Solyc07g007870.3.1	F: ATGTTGGTCGTGCATCTCAT
		R: GGTTCCAATTGCTCTTGGTT
JRE4	Solyc01g090340.2.1	F: TTGAATCCCCCGTAACACCG
		R: ATAAGTTCCGAGCCACAGCC
GAME1	Solyc07g043490.1.1	F: CCGGAGGACCAAAAGAGTGT
		R: GAGCGGACCAAAATGCCAAC
JAZ4	Solyc12g049400.2.1	F: TTTTCAAACCCCCACCACCA
		R: GCCGTGTCCCTGTCTTTTCT
MYB21	Solyc02g067760.3.1	F: GCATTTGCCTGGAAGAACGG
		R: TGCTCTGAACTTCCTTGTCCA
MYC2	Solyc08g076930.1.1	F: CAGTTTTGCCTTCTTCGGGC
		R: TTCGCTGGCTTTCTACCTCG

## Sheet: Table S2
Supplementary Table 2. List of herbivory-responsive genes
Gene id	Up- or Down-regulated (Control vs Herbivory)
Solyc09g089540.3.1	up
Solyc03g098790.3.1	up
Solyc07g064600.3.1	up
Solyc00g187050.3.1	up
Solyc12g010025.1.1	up
Solyc09g084450.3.1	up
Solyc09g089530.3.1	up
Solyc09g089520.3.1	up
Solyc10g005320.3.1	up
Solyc03g098760.2.1	up
Solyc04g080820.2.1	up
Solyc04g074770.2.1	up
Solyc07g007250.3.1	up
Solyc09g008670.3.1	up
Solyc09g061840.3.1	up
Solyc02g079890.2.1	up
Solyc12g049400.2.1	up
Solyc12g010030.2.1	up
Solyc05g005535.1.1	up
Solyc11g065770.1.1	up
Solyc07g064650.2.1	up
Solyc02g093180.3.1	up
Solyc12g056480.2.1	up
Solyc08g005760.1.1	up
Solyc09g084490.3.1	up
Solyc04g079800.3.1	up
Solyc02g069110.3.1	up
Solyc10g076660.2.1	up
Solyc09g083440.3.1	up
Solyc09g089510.3.1	up
Solyc01g095960.3.1	up
Solyc09g084480.3.1	up
Solyc09g091550.3.1	up
Solyc02g067750.3.1	up
Solyc09g091540.1.1	up
Solyc08g076970.3.1	up
Solyc03g098720.3.1	up
Solyc01g091170.3.1	up
Solyc09g084465.1.1	up
Solyc00g100880.3.1	up
Solyc12g009220.2.1	up
Solyc10g078360.2.1	up
Solyc04g072375.1.1	up
Solyc01g006400.3.1	up
Solyc01g005865.1.1	up
Solyc03g098780.2.1	up
Solyc10g009290.1.1	up
Solyc12g056600.3.1	up
Solyc09g065620.3.1	up
Solyc01g094870.2.1	up
Solyc11g011030.2.1	up
Solyc02g077420.3.1	up
Solyc08g074650.3.1	up
Solyc08g074630.2.1	up
Solyc03g117270.1.1	up
Solyc01g098910.3.1	up
Solyc09g014480.2.1	up
Solyc01g105450.3.1	up
Solyc02g090970.1.1	up
Solyc10g079320.2.1	up
Solyc03g013160.3.1	up
Solyc06g062370.3.1	up
Solyc04g079730.1.1	up
Solyc08g014000.3.1	up
Solyc08g074683.1.1	up
Solyc06g083130.3.1	up
Solyc02g077430.3.1	up
Solyc01g005870.2.1	up
Solyc12g005640.2.1	up
Solyc12g011040.2.1	up
Solyc12g096780.2.1	up
Solyc11g010980.2.1	up
Solyc01g007955.1.1	up
Solyc11g071290.2.1	up
Solyc12g008650.2.1	up
Solyc12g010960.2.1	up
Solyc03g006550.3.1	up
Solyc08g078160.3.1	up
Solyc12g014430.2.1	up
Solyc04g080660.3.1	up
Solyc07g042170.3.1	up
Solyc05g050560.1.1	up
Solyc10g086680.1.1	up
Solyc03g097750.3.1	up
Solyc05g010420.2.1	up
Solyc03g111887.1.1	up
Solyc08g036640.3.1	up
Solyc12g099000.2.1	up
Solyc02g085630.3.1	up
Solyc05g015800.3.1	up
Solyc10g084320.2.1	up
Solyc02g085730.3.1	up
Solyc01g097520.3.1	up
Solyc04g014730.3.1	up
Solyc00g071180.3.1	up
Solyc09g089500.3.1	up
Solyc03g025380.3.1	up
Solyc07g063410.3.1	up
Solyc03g122190.3.1	up
Solyc01g111250.3.1	up
Solyc12g017460.1.1	up
Solyc06g008265.1.1	up
Solyc04g063210.3.1	up
Solyc04g071400.3.1	up
Solyc05g051970.3.1	up
BGI_novel_G004714	up
Solyc08g083115.1.1	up
Solyc10g076670.2.1	up
Solyc01g103590.3.1	up
Solyc12g009110.2.1	up
Solyc09g083445.1.1	up
Solyc09g055183.1.1	up
Solyc04g074730.1.1	up
Solyc08g074682.1.1	up
Solyc02g022850.1.1	up
Solyc05g014590.3.1	up
Solyc05g010423.1.1	up
Solyc09g011870.2.1	up
Solyc10g085140.1.1	up
Solyc06g083900.3.1	up
Solyc12g007170.2.1	up
Solyc07g006190.3.1	up
Solyc04g008370.2.1	up
Solyc02g081360.3.1	up
Solyc03g119370.2.1	up
Solyc05g008140.3.1	up
Solyc01g109710.3.1	up
Solyc01g016360.2.1	up
Solyc08g083170.1.1	up
Solyc03g020060.3.1	up
Solyc09g083360.3.1	up
Solyc06g008920.3.1	up
Solyc03g117600.3.1	up
Solyc12g008900.2.1	up
Solyc00g136560.3.1	up
Solyc07g041155.1.1	up
Solyc03g098710.1.1	up
Solyc09g072810.3.1	up
Solyc07g018010.3.1	up
Solyc03g007200.2.1	up
Solyc12g010980.2.1	up
Solyc06g054640.2.1	up
Solyc02g071700.3.1	up
Solyc07g056480.3.1	up
Solyc12g096770.1.1	up
Solyc06g051190.2.1	up
Solyc02g090350.3.1	up
Solyc11g065930.2.1	up
Solyc07g048060.2.1	up
Solyc02g037495.1.1	up
Solyc10g009270.3.1	up
Solyc03g122340.3.1	up
Solyc03g096050.3.1	up
Solyc08g076620.1.1	up
Solyc03g007790.3.1	up
Solyc07g014670.3.1	up
Solyc10g076250.2.1	up
Solyc01g105650.3.1	up
Solyc07g053890.3.1	up
Solyc06g072230.1.1	up
Solyc01g010250.3.1	up
Solyc06g007770.3.1	up
Solyc04g082830.3.1	up
Solyc07g008570.3.1	up
Solyc01g096670.3.1	up
Solyc05g005540.3.1	up
Solyc01g107390.3.1	up
Solyc06g035720.3.1	up
Solyc03g121270.3.1	up
Solyc05g009420.1.1	up
Solyc07g040910.3.1	up
Solyc08g082890.3.1	up
Solyc12g057060.2.1	up
Solyc11g010850.2.1	up
Solyc12g014110.2.1	up
Solyc09g091530.2.1	up
Solyc01g105890.3.1	up
Solyc12g056460.2.1	up
Solyc10g054440.2.1	up
Solyc07g041000.3.1	up
Solyc03g115380.2.1	up
Solyc10g079990.2.1	up
Solyc08g036660.3.1	up
Solyc08g076980.3.1	up
Solyc08g006750.3.1	up
BGI_novel_G003721	up
Solyc01g097510.3.1	up
Solyc08g065820.2.1	up
Solyc08g016720.1.1	up
Solyc11g010170.2.1	up
Solyc07g008280.3.1	up
Solyc07g007870.3.1	up
Solyc01g090560.3.1	up
Solyc03g117860.3.1	up
Solyc01g006390.2.1	up
Solyc12g088050.2.1	up
Solyc08g075870.3.1	up
Solyc06g073560.3.1	up
Solyc01g109170.3.1	up
Solyc10g008480.3.1	up
Solyc08g080090.3.1	up
Solyc07g045350.3.1	up
Solyc07g006220.2.1	up
Solyc05g006220.3.1	up
Solyc09g084460.3.1	up
Solyc03g020080.3.1	up
Solyc08g065840.3.1	up
Solyc08g076670.3.1	up
Solyc04g074480.3.1	up
Solyc07g053240.3.1	up
Solyc07g006570.3.1	up
Solyc12g099400.2.1	up
Solyc06g075010.3.1	up
Solyc01g094237.1.1	up
Solyc01g005755.1.1	up
Solyc12g088190.2.1	up
Solyc01g079600.3.1	up
Solyc07g017880.3.1	up
Solyc02g082910.3.1	up
Solyc01g090700.3.1	up
Solyc03g006250.2.1	up
Solyc12g099870.2.1	up
Solyc01g089970.3.1	up
Solyc06g007440.3.1	up
Solyc10g078350.2.1	up
Solyc07g006370.1.1	up
Solyc03g031980.3.1	up
Solyc12g056590.2.1	up
Solyc05g050210.3.1	up
Solyc03g112880.1.1	up
Solyc12g094520.2.1	up
Solyc08g062820.3.1	up
Solyc06g005940.3.1	up
Solyc04g081290.3.1	up
Solyc08g061980.3.1	up
Solyc06g083270.3.1	up
Solyc04g080670.3.1	up
Solyc04g009795.1.1	up
Solyc05g005710.3.1	up
Solyc03g111170.3.1	up
Solyc02g083850.3.1	up
Solyc04g071770.3.1	up
Solyc01g096730.2.1	up
Solyc01g091360.3.1	up
Solyc01g096050.3.1	up
Solyc08g008600.3.1	up
Solyc01g005775.1.1	up
Solyc10g008120.3.1	up
Solyc03g111290.1.1	up
Solyc12g011000.2.1	up
Solyc02g091020.2.1	up
Solyc07g053200.3.1	up
Solyc12g005120.2.1	up
Solyc02g092240.3.1	up
Solyc06g084760.2.1	up
Solyc06g074467.1.1	up
Solyc09g089505.1.1	up
Solyc02g064980.1.1	up
Solyc03g098730.1.1	up
Solyc02g070090.1.1	up
Solyc03g007240.3.1	up
Solyc05g053010.1.1	up
Solyc01g088090.3.1	up
Solyc08g078410.1.1	up
Solyc02g086880.3.1	up
Solyc03g083010.3.1	up
Solyc11g022590.1.1	up
BGI_novel_G000796	up
Solyc05g052300.3.1	up
BGI_novel_G003831	up
Solyc10g080930.2.1	up
Solyc05g007770.3.1	up
BGI_novel_G005787	up
Solyc03g111280.1.1	up
Solyc06g011350.3.1	up
Solyc03g117840.3.1	up
Solyc04g055260.3.1	up
Solyc05g007950.3.1	up
Solyc02g091000.3.1	up
Solyc05g053330.3.1	up
Solyc10g007900.3.1	up
Solyc01g008690.3.1	up
Solyc06g069490.3.1	up
Solyc03g119520.3.1	up
Solyc08g014580.3.1	up
Solyc10g005510.3.1	up
Solyc02g090490.3.1	up
Solyc01g107520.3.1	up
Solyc07g066480.3.1	up
Solyc10g084940.2.1	up
Solyc05g008370.1.1	up
Solyc01g102350.3.1	up
Solyc06g051940.3.1	up
Solyc01g103170.3.1	up
Solyc09g015670.3.1	up
Solyc01g094550.3.1	up
Solyc02g090430.3.1	up
Solyc02g071720.2.1	up
Solyc08g067630.3.1	up
Solyc01g079610.3.1	up
Solyc04g076570.3.1	up
Solyc08g061240.2.1	up
Solyc07g055280.3.1	up
Solyc08g005770.3.1	up
Solyc08g067360.3.1	up
Solyc11g066290.2.1	up
Solyc04g071030.1.1	up
Solyc01g067800.3.1	up
Solyc03g005210.3.1	up
Solyc12g005450.1.1	up
Solyc05g023770.3.1	up
Solyc08g082820.3.1	up
Solyc10g007107.1.1	up
Solyc12g005430.1.1	up
Solyc09g091060.3.1	up
Solyc02g070040.1.1	up
Solyc04g025530.3.1	up
Solyc02g065610.3.1	up
Solyc08g075790.3.1	up
Solyc04g007980.3.1	up
Solyc01g103030.3.1	up
Solyc11g044840.2.1	up
Solyc02g076710.3.1	up
Solyc02g081350.3.1	up
Solyc02g079590.3.1	up
Solyc09g082650.3.1	up
Solyc06g076930.2.1	up
Solyc04g014640.1.1	up
Solyc07g063940.2.1	up
Solyc09g008520.3.1	up
Solyc10g005310.3.1	up
Solyc09g066360.1.1	up
Solyc12g019320.2.1	up
Solyc11g072600.2.1	up
Solyc01g108030.3.1	up
Solyc09g065430.3.1	up
Solyc12g099340.2.1	up
Solyc01g097120.3.1	up
Solyc05g013620.2.1	up
Solyc02g078910.3.1	up
Solyc06g075360.3.1	up
Solyc05g010340.3.1	up
Solyc09g008060.3.1	up
Solyc08g082870.3.1	up
Solyc09g005560.3.1	up
Solyc04g080685.1.1	up
Solyc06g008990.1.1	up
Solyc05g007150.3.1	up
Solyc03g097600.3.1	up
Solyc04g054990.3.1	up
Solyc03g121620.1.1	up
Solyc08g068730.1.1	up
Solyc08g078390.3.1	up
Solyc03g115610.3.1	up
Solyc01g058320.3.1	up
Solyc11g005620.1.1	up
Solyc06g062960.2.1	up
Solyc08g008087.1.1	up
Solyc03g025640.2.1	up
Solyc10g074980.2.1	up
Solyc04g055170.3.1	up
Solyc00g009110.3.1	up
Solyc04g007780.3.1	up
Solyc05g007110.2.1	up
Solyc11g068940.1.1	up
Solyc02g068010.3.1	up
Solyc10g086500.1.1	up
Solyc01g105770.2.1	up
Solyc08g076990.3.1	up
Solyc12g096790.1.1	up
Solyc05g006510.1.1	up
Solyc08g036625.1.1	up
Solyc08g005650.3.1	up
Solyc03g115870.3.1	up
Solyc02g064830.3.1	up
Solyc06g082470.3.1	up
Solyc03g083210.3.1	up
Solyc04g082140.3.1	up
Solyc01g109150.4.1	up
Solyc04g072900.1.1	up
Solyc01g088660.3.1	up
Solyc04g079960.1.1	up
Solyc11g066860.2.1	up
Solyc01g104300.3.1	up
Solyc06g073060.3.1	up
Solyc06g069665.1.1	up
Solyc11g005840.2.1	up
Solyc05g051450.2.1	up
Solyc09g014280.1.1	up
Solyc08g065140.1.1	up
Solyc02g065520.1.1	up
Solyc12g010130.1.1	up
Solyc01g107860.3.1	up
Solyc08g078090.1.1	up
Solyc04g078800.3.1	up
Solyc09g031875.1.1	up
Solyc10g078490.2.1	up
Solyc11g071550.2.1	up
Solyc01g107800.3.1	up
Solyc12g037930.2.1	up
Solyc01g091350.3.1	up
Solyc02g065240.3.1	up
Solyc05g015530.3.1	up
Solyc07g056570.1.1	up
Solyc10g081770.2.1	up
Solyc10g050160.2.1	up
Solyc04g016000.3.1	up
Solyc03g007920.3.1	up
Solyc08g076860.3.1	up
Solyc09g091990.3.1	up
Solyc12g013820.2.1	up
Solyc04g039965.1.1	up
Solyc09g011370.2.1	up
Solyc06g069697.1.1	up
Solyc07g062620.3.1	up
Solyc03g118040.3.1	up
Solyc07g008103.1.1	up
Solyc11g011930.2.1	up
Solyc01g090740.3.1	up
Solyc10g052500.2.1	up
Solyc00g145170.2.1	up
Solyc03g005470.3.1	up
Solyc05g051460.3.1	up
Solyc06g073740.3.1	up
Solyc10g080900.2.1	up
Solyc07g006560.3.1	up
Solyc07g053550.2.1	up
Solyc04g074520.1.1	up
Solyc07g043560.3.1	up
Solyc03g096670.3.1	up
Solyc05g006870.3.1	up
Solyc03g082450.3.1	up
Solyc01g005440.3.1	up
Solyc08g075780.3.1	up
Solyc11g069800.1.1	up
Solyc01g060130.3.1	up
Solyc12g011370.2.1	up
Solyc08g074660.1.1	up
Solyc04g015970.3.1	up
Solyc02g081980.3.1	up
Solyc02g069800.1.1	up
Solyc12g013620.2.1	up
Solyc07g049310.3.1	up
Solyc03g123990.3.1	up
Solyc02g092260.3.1	up
Solyc04g071980.3.1	up
Solyc06g082530.2.1	up
Solyc09g065760.3.1	up
Solyc12g013960.2.1	up
Solyc12g008350.2.1	up
Solyc04g015020.3.1	up
Solyc10g054880.2.1	up
Solyc04g007580.1.1	up
Solyc06g072530.3.1	up
Solyc01g091190.3.1	up
Solyc01g088790.2.1	up
Solyc03g116890.3.1	up
Solyc04g007520.3.1	up
Solyc08g069140.3.1	up
Solyc07g049460.3.1	up
Solyc06g073640.3.1	up
Solyc08g065430.3.1	up
Solyc05g016060.3.1	up
Solyc10g052490.2.1	up
Solyc01g066520.3.1	up
Solyc06g074070.3.1	up
Solyc11g013000.2.1	up
Solyc01g008300.2.1	up
Solyc02g082430.3.1	up
Solyc02g090930.3.1	up
Solyc06g060090.3.1	up
Solyc01g111570.3.1	up
Solyc02g080290.3.1	up
Solyc03g082920.3.1	up
Solyc07g043310.3.1	up
Solyc10g083690.3.1	up
Solyc10g055200.1.1	up
Solyc01g005760.3.1	up
Solyc11g010625.1.1	up
Solyc12g010140.2.1	up
Solyc07g049530.3.1	up
Solyc10g083210.2.1	up
Solyc06g082490.3.1	up
Solyc01g086670.3.1	up
Solyc03g123830.3.1	up
Solyc03g119660.2.1	up
Solyc05g014790.3.1	up
Solyc03g033460.3.1	up
Solyc01g080910.2.1	up
Solyc10g084325.1.1	up
Solyc08g067410.2.1	up
Solyc12g014100.2.1	up
Solyc05g054890.3.1	up
Solyc01g094040.3.1	up
Solyc08g005525.1.1	up
Solyc11g021060.2.1	up
Solyc12g021317.1.1	up
Solyc08g075970.3.1	up
Solyc11g068550.1.1	up
Solyc09g065540.3.1	up
Solyc01g109720.3.1	up
Solyc04g077980.1.1	up
Solyc02g090315.1.1	up
Solyc09g072710.3.1	up
Solyc07g020870.2.1	up
Solyc07g017600.3.1	up
Solyc02g079170.3.1	up
Solyc07g054430.3.1	up
Solyc03g006700.3.1	up
Solyc02g037550.3.1	up
Solyc09g065870.3.1	up
Solyc10g008340.3.1	up
Solyc04g080810.3.1	up
Solyc02g032950.3.1	up
Solyc05g054570.3.1	up
Solyc05g013640.1.1	up
Solyc06g072220.1.1	up
Solyc01g079530.3.1	up
Solyc05g005200.3.1	up
Solyc07g061950.3.1	up
Solyc01g110430.3.1	up
Solyc01g105410.3.1	up
Solyc07g017610.3.1	up
Solyc01g109880.3.1	up
Solyc06g083700.3.1	up
Solyc12g010400.2.1	up
Solyc08g061480.3.1	up
Solyc05g009550.3.1	up
Solyc02g072130.3.1	up
Solyc04g009440.3.1	up
Solyc04g074470.1.1	up
Solyc06g053810.3.1	up
Solyc02g065530.3.1	up
Solyc03g098100.3.1	up
Solyc00g009140.3.1	up
BGI_novel_G004910	up
Solyc10g008520.3.1	up
Solyc08g074280.3.1	up
Solyc06g066440.3.1	up
Solyc08g081570.3.1	up
Solyc04g079350.1.1	up
Solyc01g108490.3.1	up
Solyc12g010450.2.1	up
Solyc01g079360.3.1	up
Solyc07g056390.3.1	up
Solyc10g007760.3.1	up
Solyc07g054300.3.1	up
Solyc08g006740.3.1	up
Solyc11g011340.2.1	up
Solyc06g053710.3.1	up
Solyc04g072000.3.1	up
Solyc02g084840.3.1	up
Solyc06g053740.3.1	up
Solyc09g065560.3.1	up
Solyc08g006680.3.1	up
Solyc05g055910.3.1	up
Solyc07g053230.3.1	up
Solyc04g006960.3.1	up
Solyc07g053740.1.1	up
Solyc08g078070.3.1	up
Solyc05g012770.3.1	up
Solyc10g084150.2.1	up
Solyc01g007070.3.1	up
Solyc04g077650.3.1	up
Solyc06g068520.3.1	up
Solyc08g078060.3.1	up
Solyc02g068140.3.1	up
Solyc08g075020.3.1	up
Solyc00g052940.3.1	up
Solyc09g065890.3.1	up
Solyc03g096450.2.1	up
Solyc12g005910.2.1	up
Solyc09g075890.3.1	up
Solyc04g080880.3.1	up
Solyc01g108020.3.1	up
Solyc05g012180.3.1	up
Solyc09g010130.3.1	up
Solyc05g053080.2.1	up
Solyc02g089020.2.1	up
Solyc02g077690.3.1	up
Solyc10g044960.2.1	up
Solyc04g040180.3.1	up
Solyc04g078420.1.1	up
Solyc01g073890.3.1	up
Solyc09g013150.3.1	up
Solyc01g005710.2.1	up
Solyc06g072550.3.1	up
Solyc02g069100.3.1	up
Solyc07g062860.3.1	up
Solyc07g047800.3.1	up
BGI_novel_G001105	up
Solyc12g013900.2.1	up
Solyc05g051750.3.1	up
Solyc04g079820.3.1	up
Solyc09g008660.3.1	up
Solyc02g089880.3.1	up
Solyc01g080010.2.1	up
Solyc02g092580.3.1	up
Solyc03g120390.3.1	up
Solyc07g008250.3.1	up
Solyc08g006640.3.1	up
Solyc01g067940.2.1	up
Solyc11g065530.1.1	up
BGI_novel_G003988	up
Solyc09g031920.1.1	up
Solyc07g063040.3.1	up
Solyc01g100380.3.1	up
Solyc02g071520.3.1	up
Solyc06g076020.3.1	up
Solyc03g007960.3.1	up
Solyc08g023580.3.1	up
Solyc11g068430.2.1	up
Solyc05g009390.3.1	up
Solyc05g015290.1.1	up
Solyc08g008280.3.1	up
Solyc09g084470.3.1	up
Solyc05g055820.2.1	up
Solyc03g113900.3.1	up
Solyc05g005610.3.1	up
Solyc01g110440.4.1	up
Solyc12g005150.2.1	up
Solyc06g082480.3.1	up
Solyc06g075610.1.1	up
Solyc06g083040.3.1	up
Solyc02g062370.3.1	up
Solyc09g092330.2.1	up
Solyc01g096370.3.1	up
Solyc03g094160.3.1	up
Solyc05g012820.1.1	up
Solyc01g087450.3.1	up
Solyc05g005160.3.1	up
Solyc03g116530.3.1	up
Solyc12g013830.2.1	up
Solyc07g008920.3.1	up
Solyc02g084850.3.1	up
Solyc01g067710.3.1	up
Solyc09g074270.3.1	up
Solyc08g075710.3.1	up
Solyc02g089620.3.1	up
Solyc06g069693.1.1	up
Solyc06g062950.1.1	up
Solyc04g054260.3.1	up
Solyc07g062080.3.1	up
Solyc04g080850.3.1	up
Solyc03g116590.3.1	up
Solyc09g092720.3.1	up
Solyc12g056440.2.1	up
Solyc01g014320.3.1	up
Solyc07g006200.3.1	up
Solyc04g011767.1.1	up
Solyc06g083470.3.1	up
Solyc01g087980.3.1	up
Solyc03g097840.3.1	up
Solyc01g090730.3.1	up
Solyc11g013170.2.1	up
Solyc02g082670.3.1	up
BGI_novel_G000971	up
Solyc01g087590.3.1	up
Solyc06g083980.2.1	up
Solyc08g079480.3.1	up
Solyc03g117950.3.1	up
Solyc09g059270.3.1	up
Solyc06g053610.3.1	up
Solyc03g026160.3.1	up
Solyc11g005720.1.1	up
Solyc01g073730.3.1	up
Solyc07g005140.3.1	up
Solyc03g083610.3.1	up
Solyc08g045750.1.1	up
Solyc03g006620.3.1	up
Solyc12g005940.2.1	up
Solyc02g092590.3.1	up
Solyc04g076060.3.1	up
Solyc06g008890.3.1	up
Solyc01g080890.2.1	up
Solyc10g007280.3.1	up
Solyc03g007230.3.1	up
Solyc05g006860.3.1	up
Solyc03g078090.3.1	up
Solyc03g044028.1.1	up
Solyc10g075110.2.1	up
Solyc03g097820.2.1	up
Solyc06g049020.1.1	up
Solyc11g013010.2.1	up
Solyc06g063240.3.1	up
Solyc05g008110.3.1	up
Solyc10g078290.2.1	up
Solyc02g088000.3.1	up
Solyc06g075690.3.1	up
Solyc04g005670.2.1	up
Solyc12g089010.2.1	up
Solyc08g005880.3.1	up
Solyc12g019890.2.1	up
Solyc12g088910.2.1	up
Solyc04g008330.1.1	up
Solyc08g062180.2.1	up
Solyc02g083880.3.1	up
Solyc07g052390.3.1	up
Solyc10g081570.2.1	up
Solyc10g009110.1.1	up
BGI_novel_G004874	up
Solyc04g080640.1.1	up
Solyc06g072160.3.1	up
Solyc08g042040.3.1	up
Solyc01g058260.3.1	up
Solyc07g026675.1.1	up
Solyc06g007120.3.1	up
Solyc05g013140.3.1	up
Solyc03g117020.3.1	up
Solyc02g079280.3.1	up
Solyc04g071650.3.1	up
Solyc10g086180.2.1	up
Solyc03g121060.3.1	up
Solyc03g123500.4.1	up
Solyc03g032090.1.1	up
Solyc01g095510.3.1	up
Solyc06g060760.3.1	up
Solyc01g107790.2.1	up
Solyc03g119980.3.1	up
Solyc10g080690.2.1	up
Solyc06g073720.2.1	up
Solyc04g057895.1.1	up
Solyc12g009990.2.1	up
Solyc09g018060.3.1	up
Solyc03g117870.3.1	up
Solyc03g116740.3.1	up
Solyc10g075160.1.1	up
Solyc05g051570.3.1	up
Solyc08g044265.1.1	up
Solyc06g009290.3.1	up
Solyc09g007630.3.1	up
Solyc05g005250.3.1	up
Solyc06g066240.3.1	up
Solyc03g097110.3.1	up
Solyc07g008290.3.1	up
Solyc07g063620.3.1	up
Solyc10g080450.2.1	up
Solyc01g021600.3.1	up
Solyc07g064870.3.1	up
Solyc04g081960.1.1	up
Solyc01g100320.3.1	up
Solyc03g026230.1.1	up
Solyc03g115100.3.1	up
Solyc10g012050.3.1	up
Solyc06g062940.3.1	up
Solyc02g093110.3.1	up
Solyc03g058970.3.1	up
Solyc08g067505.1.1	up
Solyc01g096320.3.1	up
Solyc02g089630.3.1	up
Solyc04g082030.1.1	up
Solyc01g096070.3.1	up
Solyc01g100040.3.1	up
Solyc11g012220.1.1	up
Solyc06g065100.3.1	up
Solyc01g104650.3.1	up
Solyc04g007790.3.1	up
Solyc11g062440.2.1	up
Solyc07g049690.3.1	up
Solyc07g055270.1.1	up
Solyc09g059240.3.1	up
Solyc01g100440.2.1	up
Solyc02g094190.3.1	up
Solyc02g089260.3.1	up
Solyc02g079290.3.1	up
Solyc10g076510.2.1	up
Solyc01g006560.3.1	up
Solyc11g066820.2.1	up
Solyc01g104775.1.1	up
Solyc12g009840.2.1	up
Solyc06g051410.3.1	up
Solyc06g072335.1.1	up
Solyc12g070080.2.1	up
Solyc03g122270.3.1	up
Solyc02g062375.1.1	up
Solyc03g123460.3.1	up
Solyc02g092460.3.1	up
Solyc08g061250.3.1	up
Solyc01g087890.3.1	up
Solyc04g051710.2.1	up
Solyc04g079660.2.1	up
Solyc03g019950.3.1	up
Solyc04g072800.3.1	up
Solyc03g025200.3.1	up
Solyc01g088650.3.1	up
Solyc09g089550.3.1	up
Solyc02g084210.1.1	up
Solyc05g050920.3.1	up
Solyc08g067340.3.1	up
Solyc03g095510.3.1	up
Solyc11g027880.2.1	up
Solyc06g008870.2.1	up
Solyc01g099290.3.1	up
Solyc11g011440.1.1	up
Solyc09g009010.3.1	up
Solyc08g076930.1.1	up
Solyc03g034395.1.1	up
Solyc02g062550.3.1	up
Solyc01g087970.3.1	up
Solyc02g077370.1.1	up
Solyc01g100010.3.1	up
Solyc11g045610.2.1	up
Solyc02g065470.1.1	up
BGI_novel_G001853	up
Solyc01g096400.3.1	up
Solyc04g076303.1.1	up
Solyc06g068750.3.1	down
Solyc08g083350.3.1	down
Solyc10g085880.1.1	down
Solyc03g006880.3.1	down
Solyc07g065900.3.1	down
Solyc03g071690.3.1	down
BGI_novel_G002026	down
Solyc07g006035.1.1	down
Solyc03g032040.3.1	down
Solyc10g086570.3.1	down
Solyc01g110360.3.1	down
Solyc10g085870.1.1	down
Solyc04g071340.4.1	down
Solyc08g076150.3.1	down
Solyc01g090970.3.1	down
Solyc08g075570.3.1	down
Solyc09g092500.1.1	down
Solyc12g042470.2.1	down
Solyc03g123410.1.1	down
Solyc06g073290.1.1	down
Solyc02g070950.1.1	down
Solyc10g018300.2.1	down
Solyc03g045070.1.1	down
Solyc04g015750.3.1	down
Solyc09g018890.3.1	down
Solyc08g068230.3.1	down
BGI_novel_G001172	down
Solyc07g063600.3.1	down
Solyc09g097890.2.1	down
Solyc01g090340.2.1	down
Solyc02g087400.1.1	down
BGI_novel_G005338	down
Solyc06g076790.1.1	down
Solyc08g067320.2.1	down
Solyc03g083960.3.1	down
Solyc06g074870.2.1	down
Solyc10g086580.2.1	down
Solyc06g075090.3.1	down
Solyc10g077040.2.1	down
Solyc02g081900.3.1	down
Solyc03g119540.3.1	down
Solyc02g070935.1.1	down
Solyc12g094720.2.1	down
Solyc10g008020.3.1	down
Solyc01g094340.3.1	down
Solyc01g094460.3.1	down
Solyc06g060310.3.1	down
Solyc01g105030.3.1	down
Solyc02g086740.1.1	down
Solyc01g105050.3.1	down
BGI_novel_G005335	down
Solyc11g005340.2.1	down
Solyc07g039190.3.1	down
Solyc07g019650.3.1	down
Solyc03g115980.1.1	down
Solyc02g086910.3.1	down
Solyc10g054870.2.1	down
Solyc02g069925.1.1	down
Solyc03g112760.3.1	down
Solyc01g097910.2.1	down
Solyc10g076270.2.1	down
Solyc07g042440.3.1	down
Solyc06g065990.1.1	down
Solyc02g071040.3.1	down
Solyc10g009580.3.1	down
BGI_novel_G000819	down
Solyc02g071010.1.1	down
Solyc02g086820.3.1	down
Solyc06g060340.3.1	down
Solyc03g118410.3.1	down
Solyc02g020940.3.1	down
Solyc03g114250.3.1	down
Solyc01g009080.3.1	down
Solyc06g069880.1.1	down
Solyc02g077280.3.1	down
Solyc02g062340.3.1	down
Solyc06g073260.3.1	down
Solyc12g036160.2.1	down
Solyc01g098740.3.1	down
Solyc09g064500.3.1	down
Solyc09g010530.3.1	down
Solyc10g076700.2.1	down
Solyc01g105040.3.1	down
Solyc04g049800.3.1	down
Solyc12g009650.2.1	down
Solyc09g075210.3.1	down
Solyc04g054520.3.1	down
Solyc06g066640.3.1	down
Solyc05g050110.3.1	down
Solyc02g066920.3.1	down
Solyc01g087040.2.1	down
Solyc04g076800.3.1	down
Solyc12g044280.2.1	down
Solyc04g072740.3.1	down
Solyc01g102860.2.1	down
Solyc05g009080.3.1	down
Solyc01g109500.3.1	down
Solyc10g085080.2.1	down
Solyc06g005710.3.1	down
Solyc01g067290.2.1	down
Solyc12g011280.2.1	down
Solyc01g102610.3.1	down
Solyc04g074640.3.1	down
Solyc11g066250.2.1	down
Solyc12g055970.2.1	down
Solyc07g043160.1.1	down
Solyc04g081320.3.1	down
BGI_novel_G005340	down
Solyc10g078265.1.1	down
Solyc12g011450.2.1	down
Solyc02g085290.3.1	down
Solyc05g012370.3.1	down
Solyc03g093180.1.1	down
Solyc04g009020.3.1	down
Solyc11g006020.2.1	down
Solyc01g109040.3.1	down
Solyc09g089690.3.1	down
Solyc12g094640.2.1	down
Solyc07g054290.1.1	down
Solyc02g070970.1.1	down
Solyc01g081490.3.1	down
Solyc08g081390.3.1	down
Solyc02g070990.1.1	down
Solyc04g050930.3.1	down
Solyc10g044510.2.1	down
Solyc04g005200.3.1	down
Solyc12g019550.2.1	down
Solyc01g111660.3.1	down
Solyc04g057980.3.1	down
Solyc01g095530.2.1	down
Solyc06g065390.3.1	down
Solyc02g079200.1.1	down
Solyc02g063150.3.1	down
Solyc07g047850.3.1	down
Solyc08g069010.3.1	down
Solyc12g009200.2.1	down
Solyc06g083680.3.1	down
Solyc01g100490.3.1	down
Solyc05g014310.3.1	down
Solyc09g011080.3.1	down
Solyc03g115900.3.1	down
Solyc03g007030.3.1	down
Solyc03g034170.3.1	down
Solyc08g007770.3.1	down
Solyc05g047540.3.1	down
Solyc07g056020.3.1	down
Solyc08g006930.3.1	down
Solyc02g078450.3.1	down
Solyc01g095690.2.1	down
Solyc07g006000.3.1	down
Solyc08g076290.3.1	down
Solyc02g070980.1.1	down
Solyc12g099930.2.1	down
Solyc11g008480.2.1	down
Solyc12g006140.2.1	down
Solyc07g061900.3.1	down
Solyc07g054210.3.1	down
Solyc03g119860.3.1	down
Solyc03g007860.1.1	down
Solyc02g071000.1.1	down
Solyc01g111990.3.1	down
Solyc02g081330.4.1	down
Solyc06g063370.3.1	down
Solyc11g072490.2.1	down
Solyc02g071020.3.1	down
Solyc09g090410.3.1	down
Solyc10g083300.2.1	down
Solyc10g006900.3.1	down
Solyc06g071290.3.1	down
Solyc07g005370.3.1	down
Solyc06g065490.3.1	down
Solyc04g071930.3.1	down
Solyc12g099650.2.1	down
Solyc09g083130.3.1	down
Solyc03g118240.3.1	down
Solyc08g078870.2.1	down
Solyc09g092110.3.1	down
Solyc04g015040.3.1	down
Solyc03g112150.1.1	down
Solyc01g056780.3.1	down
Solyc10g039290.2.1	down
Solyc07g022900.3.1	down
Solyc05g005180.3.1	down
Solyc12g013710.2.1	down
Solyc05g007780.3.1	down
Solyc08g077170.3.1	down
Solyc09g010120.2.1	down
Solyc05g052600.3.1	down
Solyc03g082890.3.1	down
Solyc01g094790.3.1	down
Solyc07g054120.2.1	down
Solyc10g007670.3.1	down
Solyc10g044520.2.1	down
Solyc01g006330.3.1	down
Solyc08g013670.3.1	down
Solyc01g091870.3.1	down
Solyc09g014520.3.1	down
Solyc10g008980.3.1	down
Solyc08g065220.3.1	down
Solyc10g006030.3.1	down
Solyc01g095430.3.1	down
Solyc05g055185.1.1	down
Solyc05g013150.3.1	down
Solyc03g111700.3.1	down
Solyc04g082630.3.1	down
Solyc11g012850.2.1	down
Solyc04g082010.1.1	down
Solyc05g043330.3.1	down
Solyc06g007165.1.1	down
Solyc02g091690.3.1	down
Solyc01g080705.1.1	down
Solyc03g007330.3.1	down
Solyc09g090960.3.1	down
Solyc03g118130.3.1	down
Solyc11g012640.1.1	down
Solyc02g022890.2.1	down
Solyc04g064930.3.1	down
Solyc03g096850.3.1	down
Solyc04g009030.3.1	down
BGI_novel_G003031	down
Solyc06g061090.3.1	down
Solyc07g052290.1.1	down
Solyc10g077120.2.1	down
Solyc01g105020.3.1	down
Solyc12g009600.2.1	down
Solyc02g072540.3.1	down
Solyc02g080810.3.1	down
Solyc12g055940.2.1	down
Solyc08g081770.3.1	down
Solyc03g005780.3.1	down
Solyc10g050440.2.1	down
Solyc01g098640.3.1	down
Solyc10g006530.3.1	down
Solyc05g041530.3.1	down
Solyc06g054260.1.1	down
Solyc03g019660.3.1	down
Solyc06g082950.3.1	down
Solyc02g083980.3.1	down
Solyc12g098350.1.1	down
Solyc02g084440.3.1	down
Solyc08g007040.3.1	down
Solyc04g011690.3.1	down
Solyc01g087730.3.1	down
Solyc03g006540.3.1	down
Solyc08g079240.3.1	down
Solyc05g054350.3.1	down
Solyc08g006540.3.1	down
Solyc10g085680.2.1	down
Solyc09g007710.3.1	down
Solyc12g013580.2.1	down
Solyc10g005050.3.1	down
Solyc04g076870.3.1	down
Solyc02g086730.2.1	down
Solyc09g065180.3.1	down
Solyc09g008550.3.1	down
Solyc08g079110.3.1	down
Solyc05g050500.1.1	down
Solyc03g005195.1.1	down
Solyc01g097460.3.1	down
Solyc04g008060.3.1	down
Solyc08g066850.3.1	down
Solyc01g087750.3.1	down
Solyc01g106480.3.1	down
Solyc04g050440.3.1	down
Solyc11g009020.2.1	down
Solyc02g086650.3.1	down
Solyc06g061070.3.1	down
Solyc03g120630.3.1	down
Solyc02g070940.1.1	down
Solyc07g032640.2.1	down
Solyc11g006590.2.1	down
Solyc01g095670.3.1	down
Solyc01g081480.3.1	down
Solyc06g074200.3.1	down
Solyc01g067890.3.1	down
Solyc03g071590.3.1	down
Solyc11g018550.3.1	down
Solyc09g011810.3.1	down
Solyc03g119960.3.1	down
Solyc12g056830.1.1	down
Solyc01g108070.3.1	down
Solyc05g056050.3.1	down
Solyc02g069460.3.1	down
Solyc12g057040.2.1	down
Solyc06g071790.3.1	down
Solyc03g097950.3.1	down
Solyc06g069730.3.1	down
Solyc04g079790.3.1	down
Solyc08g078010.3.1	down
Solyc09g074450.1.1	down
Solyc05g025890.2.1	down
Solyc06g084045.1.1	down
Solyc01g099630.3.1	down
Solyc08g061630.3.1	down
Solyc10g009570.3.1	down
Solyc07g052610.3.1	down
Solyc05g053100.3.1	down
Solyc05g013670.3.1	down
Solyc07g006040.3.1	down
Solyc10g011770.3.1	down
Solyc02g071080.2.1	down
Solyc09g007570.2.1	down
Solyc08g006350.3.1	down
Solyc08g075990.3.1	down
Solyc11g042630.2.1	down
Solyc05g009370.3.1	down
Solyc08g005560.3.1	down
Solyc11g068820.2.1	down
Solyc03g082560.3.1	down
Solyc01g110960.3.1	down
Solyc06g071030.3.1	down
Solyc08g061560.3.1	down
BGI_novel_G000113	down
Solyc02g069450.3.1	down
Solyc05g025590.3.1	down
Solyc07g045310.3.1	down
Solyc07g006620.3.1	down
Solyc03g025710.3.1	down
Solyc12g055840.2.1	down
Solyc08g078020.1.1	down
Solyc07g066610.3.1	down
Solyc03g116870.3.1	down
Solyc08g013840.3.1	down
Solyc05g012600.3.1	down
Solyc04g016040.1.1	down
Solyc04g015440.3.1	down
Solyc01g014103.1.1	down
Solyc01g111020.3.1	down
Solyc04g009540.1.1	down
Solyc07g062190.3.1	down
Solyc04g010190.1.1	down
Solyc05g050630.3.1	down
Solyc01g106400.3.1	down
Solyc11g027830.2.1	down
Solyc06g066000.2.1	down
Solyc02g085950.3.1	down
Solyc03g111610.3.1	down
Solyc05g054330.3.1	down
Solyc03g062720.3.1	down
Solyc09g008040.3.1	down
Solyc12g014010.2.1	down
Solyc07g042260.3.1	down
Solyc06g007760.3.1	down
Solyc09g074880.3.1	down
Solyc10g051095.1.1	down
Solyc03g117740.3.1	down
Solyc03g026210.3.1	down
Solyc01g112190.3.1	down
Solyc09g007560.3.1	down
Solyc10g054820.2.1	down
Solyc01g103100.3.1	down
Solyc09g011720.3.1	down
Solyc04g082000.3.1	down
Solyc12g098890.2.1	down
Solyc09g092670.3.1	down
Solyc03g080010.3.1	down
Solyc05g006420.3.1	down
Solyc11g066410.2.1	down
Solyc08g007950.3.1	down
Solyc01g008925.1.1	down
Solyc08g080050.3.1	down
Solyc07g032490.3.1	down
Solyc07g008540.3.1	down
Solyc06g048730.3.1	down
Solyc08g078900.1.1	down
Solyc08g068590.3.1	down
Solyc02g080540.1.1	down
Solyc02g094300.3.1	down
BGI_novel_G003333	down
Solyc10g054840.2.1	down
Solyc01g094720.3.1	down
Solyc02g071200.3.1	down
Solyc06g068480.3.1	down
Solyc05g052710.3.1	down
Solyc09g047900.2.1	down
Solyc02g065400.3.1	down
Solyc10g005470.3.1	down
Solyc05g008290.3.1	down
Solyc10g086170.1.1	down
Solyc01g104950.3.1	down
Solyc07g015860.3.1	down
Solyc02g087150.3.1	down
Solyc12g019110.2.1	down
Solyc03g114930.3.1	down
Solyc01g108630.3.1	down
Solyc03g006100.3.1	down
Solyc05g017970.1.1	down
Solyc07g045540.3.1	down
Solyc12g062800.1.1	down
Solyc05g013380.3.1	down
Solyc05g024430.3.1	down
Solyc08g076220.3.1	down
Solyc06g084480.3.1	down
Solyc02g021000.3.1	down
Solyc05g005480.2.1	down
Solyc02g092530.3.1	down
Solyc08g079180.3.1	down
Solyc08g068490.3.1	down
Solyc07g056540.3.1	down
Solyc03g034220.3.1	down
Solyc08g082690.2.1	down
Solyc06g008500.3.1	down
Solyc03g059180.3.1	down
Solyc05g044630.3.1	down
Solyc12g008980.2.1	down
Solyc05g005873.1.1	down
Solyc09g009940.3.1	down
Solyc02g090020.3.1	down
Solyc01g067530.3.1	down
Solyc02g083810.3.1	down
Solyc09g015360.3.1	down
Solyc11g066510.2.1	down
Solyc07g066150.1.1	down
Solyc10g018530.2.1	down
Solyc03g005790.2.1	down
Solyc08g082560.3.1	down
Solyc05g026550.3.1	down
Solyc04g056580.3.1	down
Solyc08g079730.1.1	down
Solyc02g090890.3.1	down
Solyc03g113280.3.1	down
Solyc09g007470.1.1	down
Solyc01g057200.3.1	down
Solyc03g119760.3.1	down
Solyc01g087780.2.1	down
Solyc02g091560.3.1	down
Solyc07g062140.3.1	down
Solyc06g071805.1.1	down
Solyc00g009100.3.1	down
BGI_novel_G005754	down
Solyc07g005830.3.1	down
Solyc01g006940.3.1	down
Solyc04g015490.3.1	down
Solyc03g005770.3.1	down
Solyc03g006030.3.1	down
Solyc09g065160.3.1	down
Solyc08g065970.3.1	down
Solyc10g079200.2.1	down
Solyc04g054190.3.1	down
Solyc04g078110.1.1	down
Solyc01g097860.3.1	down
Solyc10g083795.1.1	down
Solyc10g080080.2.1	down
Solyc11g012450.2.1	down
Solyc10g005400.3.1	down
Solyc09g007320.3.1	down
Solyc01g091800.3.1	down
Solyc10g086730.2.1	down
Solyc11g044530.2.1	down
Solyc11g005080.1.1	down
Solyc05g026570.3.1	down
Solyc02g085745.1.1	down
Solyc07g007280.3.1	down
Solyc01g110270.3.1	down
Solyc05g041430.3.1	down
Solyc07g006550.2.1	down
Solyc04g011900.3.1	down
Solyc12g036170.2.1	down
Solyc03g120850.3.1	down
Solyc06g068010.3.1	down
Solyc04g007410.3.1	down
Solyc01g080280.3.1	down
Solyc01g006690.3.1	down
Solyc01g100910.3.1	down
Solyc02g080230.3.1	down
Solyc08g005240.2.1	down
Solyc01g097160.3.1	down
Solyc09g011010.3.1	down
Solyc10g008740.3.1	down
Solyc11g006040.2.1	down
Solyc10g044840.2.1	down
Solyc07g043050.1.1	down
Solyc08g063130.3.1	down
Solyc06g073540.3.1	down
Solyc05g055850.3.1	down
Solyc05g051580.3.1	down
Solyc10g006860.3.1	down
Solyc03g098440.3.1	down
Solyc03g114450.3.1	down
Solyc10g007690.3.1	down
Solyc01g028805.1.1	down
Solyc04g063240.3.1	down
Solyc05g013160.3.1	down
Solyc10g006330.3.1	down
Solyc07g044860.3.1	down
Solyc04g005090.3.1	down
Solyc03g120430.3.1	down
Solyc09g063130.3.1	down
Solyc08g008270.3.1	down
Solyc08g074450.3.1	down
Solyc11g042940.2.1	down
Solyc06g082750.3.1	down
Solyc04g074750.3.1	down
Solyc07g006520.3.1	down
Solyc01g112060.3.1	down
Solyc05g009570.3.1	down
Solyc02g093460.3.1	down
Solyc02g081150.1.1	down
Solyc09g097780.2.1	down
Solyc07g008470.3.1	down
Solyc05g005870.3.1	down
Solyc05g013690.3.1	down
Solyc04g078910.3.1	down
Solyc11g006060.1.1	down
Solyc12g095750.2.1	down
Solyc12g056980.1.1	down
Solyc05g053400.2.1	down
Solyc02g071030.2.1	down
Solyc08g067260.3.1	down
Solyc12g010230.2.1	down
Solyc08g013850.1.1	down
Solyc01g079790.3.1	down
Solyc12g006320.2.1	down
BGI_novel_G002698	down
Solyc11g073160.2.1	down
Solyc07g066390.1.1	down
Solyc01g009245.1.1	down
Solyc06g053140.3.1	down
Solyc05g009500.3.1	down
Solyc05g055550.3.1	down
Solyc02g088350.3.1	down
Solyc05g056070.3.1	down
Solyc10g007110.3.1	down
Solyc01g005520.3.1	down
Solyc03g113240.3.1	down
Solyc01g010640.3.1	down
Solyc11g006680.2.1	down
Solyc02g070920.3.1	down
Solyc05g026480.2.1	down
Solyc10g082030.2.1	down
Solyc08g062610.3.1	down
Solyc12g021360.2.1	down
Solyc02g069620.3.1	down
Solyc12g096100.1.1	down
Solyc12g013810.2.1	down
Solyc07g063960.3.1	down
Solyc02g079950.3.1	down
Solyc01g107330.3.1	down
Solyc05g012620.3.1	down
Solyc09g015080.3.1	down
Solyc02g068090.3.1	down
Solyc09g091240.3.1	down
Solyc02g080990.2.1	down
Solyc05g032660.3.1	down
Solyc01g109690.1.1	down
Solyc10g086240.2.1	down
Solyc08g076410.3.1	down
Solyc01g111630.3.1	down
Solyc04g082250.3.1	down
Solyc01g009670.3.1	down
Solyc05g006740.3.1	down
Solyc03g062710.3.1	down
Solyc00g024150.3.1	down
Solyc02g055440.3.1	down
Solyc04g008570.3.1	down
Solyc05g009300.1.1	down
Solyc01g087690.2.1	down
Solyc09g061420.3.1	down
Solyc10g086660.2.1	down
Solyc07g064950.3.1	down
Solyc10g080260.2.1	down
Solyc07g062730.1.1	down
Solyc12g014220.2.1	down
Solyc09g083190.3.1	down
Solyc04g080380.3.1	down
Solyc09g011830.3.1	down
Solyc05g008270.3.1	down
Solyc01g110365.1.1	down
Solyc01g068290.3.1	down
Solyc12g089210.2.1	down
Solyc05g055740.3.1	down
Solyc10g044710.2.1	down
Solyc02g069455.1.1	down
Solyc12g006000.1.1	down
Solyc02g072140.1.1	down
Solyc07g005570.3.1	down
Solyc07g007110.3.1	down
Solyc11g072710.2.1	down
Solyc12g100160.2.1	down
Solyc04g055207.1.1	down
Solyc10g086150.2.1	down
Solyc07g054820.3.1	down
Solyc07g049290.3.1	down
Solyc03g120640.3.1	down
Solyc05g009930.3.1	down
Solyc06g073090.3.1	down
Solyc03g046270.3.1	down
Solyc08g081160.3.1	down
Solyc09g065910.2.1	down
Solyc11g008620.2.1	down
Solyc08g068700.1.1	down
Solyc01g096240.3.1	down
Solyc10g007120.3.1	down
Solyc01g067510.3.1	down
Solyc03g026330.3.1	down
Solyc03g120520.2.1	down
Solyc02g086180.3.1	down
Solyc06g068990.4.1	down
Solyc12g098600.1.1	down
Solyc12g049280.2.1	down
Solyc08g079850.3.1	down
Solyc05g007090.3.1	down
Solyc04g074350.3.1	down
Solyc12g042380.2.1	down
Solyc03g034230.3.1	down
Solyc02g086150.3.1	down
Solyc01g109550.2.1	down
Solyc02g077990.3.1	down
Solyc09g009830.3.1	down
Solyc03g025840.3.1	down
Solyc01g098990.3.1	down
Solyc04g080830.3.1	down
Solyc06g082970.3.1	down
Solyc08g008630.3.1	down
Solyc08g075490.3.1	down
Solyc03g058430.2.1	down
Solyc07g062680.2.1	down
Solyc06g071960.3.1	down
Solyc02g080570.3.1	down
Solyc04g064670.3.1	down
Solyc03g026120.3.1	down
Solyc07g055470.3.1	down
Solyc01g108610.3.1	down
Solyc12g070270.2.1	down
Solyc02g005200.3.1	down
Solyc04g064870.3.1	down
Solyc01g006790.2.1	down
Solyc02g014830.3.1	down
Solyc07g066460.3.1	down
Solyc09g091830.3.1	down
Solyc11g068790.2.1	down
Solyc04g080630.3.1	down
Solyc11g011840.2.1	down
Solyc11g073130.2.1	down
Solyc04g007210.3.1	down
Solyc03g031940.3.1	down
Solyc06g060770.3.1	down
Solyc07g052950.3.1	down
Solyc09g098580.3.1	down
Solyc01g008250.3.1	down
Solyc07g062870.3.1	down
Solyc12g098230.1.1	down
Solyc07g065500.2.1	down
Solyc12g042170.2.1	down
Solyc09g097910.3.1	down
Solyc03g114130.1.1	down
Solyc03g097320.3.1	down
Solyc10g006370.3.1	down
Solyc01g057830.3.1	down
Solyc09g098530.3.1	down
Solyc10g047050.2.1	down
Solyc08g042050.3.1	down
Solyc09g008270.3.1	down
Solyc10g006230.3.1	down
Solyc01g106820.3.1	down
Solyc02g079190.3.1	down
Solyc03g058190.3.1	down
Solyc08g075840.3.1	down
Solyc12g017420.2.1	down
Solyc09g060100.3.1	down
Solyc03g007220.3.1	down
Solyc01g005120.3.1	down
Solyc11g005420.2.1	down
Solyc02g014150.3.1	down
Solyc09g063140.3.1	down
Solyc01g097770.3.1	down
Solyc05g005980.3.1	down
Solyc06g007350.3.1	down
Solyc12g098660.2.1	down
Solyc05g014140.2.1	down
Solyc05g013880.1.1	down
Solyc10g084380.1.1	down
Solyc01g088600.3.1	down
Solyc12g005630.2.1	down
Solyc12g088820.2.1	down
Solyc08g083010.3.1	down
Solyc02g071090.3.1	down
Solyc01g107660.3.1	down
Solyc06g084470.3.1	down
Solyc09g082065.1.1	down
Solyc05g005560.4.1	down
Solyc03g082970.3.1	down
Solyc10g006970.3.1	down
Solyc07g009150.3.1	down
Solyc11g010560.2.1	down
Solyc07g063590.3.1	down
Solyc01g081160.3.1	down
Solyc05g056300.3.1	down
Solyc10g075020.2.1	down
Solyc09g074650.3.1	down
Solyc02g093170.3.1	down
Solyc01g100530.3.1	down
Solyc01g080810.3.1	down
Solyc02g061990.3.1	down
Solyc05g055350.3.1	down
Solyc01g060180.3.1	down
Solyc01g102950.3.1	down
Solyc08g069230.3.1	down
Solyc01g005540.3.1	down
Solyc11g017200.2.1	down
Solyc10g005110.3.1	down
Solyc09g013100.3.1	down
Solyc03g051810.3.1	down
Solyc12g062250.2.1	down
Solyc06g074510.3.1	down
Solyc06g060830.3.1	down
Solyc02g085750.3.1	down
Solyc09g007200.3.1	down
Solyc02g086890.3.1	down
Solyc08g083360.3.1	down
Solyc07g018360.3.1	down
Solyc09g059460.3.1	down
Solyc01g107590.3.1	down
Solyc01g100650.3.1	down
Solyc01g110280.3.1	down
Solyc06g084005.1.1	down
Solyc00g227860.1.1	down
Solyc02g069910.2.1	down
Solyc07g065165.1.1	down
Solyc04g050540.3.1	down
Solyc10g012410.3.1	down
Solyc02g087850.1.1	down
Solyc06g051260.3.1	down
Solyc09g090840.3.1	down
BGI_novel_G002080	down
Solyc03g111840.3.1	down
Solyc05g014190.3.1	down
Solyc11g066110.2.1	down
Solyc06g072465.1.1	down
Solyc04g009420.3.1	down
Solyc01g006130.3.1	down
Solyc07g064760.2.1	down
Solyc01g095980.3.1	down
Solyc05g050980.3.1	down
Solyc11g012860.2.1	down
Solyc02g071580.3.1	down
Solyc06g082940.3.1	down
Solyc11g019910.1.1	down
Solyc09g090360.3.1	down
Solyc01g068475.1.1	down
Solyc09g091100.3.1	down
Solyc09g018010.3.1	down
Solyc08g080190.3.1	down
Solyc04g064720.3.1	down
Solyc09g075060.3.1	down
Solyc03g063560.3.1	down
Solyc07g061790.3.1	down
Solyc02g092533.1.1	down
Solyc10g080040.2.1	down
Solyc06g066620.3.1	down
Solyc03g005010.3.1	down
Solyc06g064460.3.1	down
Solyc09g089730.3.1	down
Solyc01g109700.3.1	down
Solyc07g054580.3.1	down
Solyc05g006070.3.1	down
Solyc07g020800.3.1	down
Solyc04g007110.3.1	down
Solyc02g093620.1.1	down
Solyc07g055740.1.1	down
Solyc09g097870.3.1	down
BGI_novel_G005153	down
Solyc04g051800.3.1	down
Solyc02g089080.2.1	down
Solyc01g107180.3.1	down
Solyc06g063190.3.1	down
Solyc05g055845.1.1	down
Solyc03g119450.3.1	down
Solyc08g067540.1.1	down
Solyc11g042640.2.1	down
Solyc04g071700.3.1	down
Solyc03g095860.3.1	down
Solyc02g071100.3.1	down
Solyc02g085100.3.1	down
Solyc09g076030.3.1	down
Solyc02g084750.3.1	down
Solyc06g084615.1.1	down
Solyc03g097130.3.1	down
Solyc10g086220.2.1	down
Solyc12g014395.1.1	down
Solyc11g010480.2.1	down
Solyc04g071780.3.1	down
Solyc02g083140.3.1	down
Solyc01g087710.2.1	down
Solyc12g013665.1.1	down
Solyc12g041880.2.1	down
Solyc08g074560.3.1	down
Solyc09g072990.3.1	down
Solyc12g014150.2.1	down
Solyc12g006810.2.1	down
Solyc02g068760.3.1	down
Solyc03g113010.2.1	down
Solyc01g005990.3.1	down
Solyc02g089540.3.1	down
Solyc03g005760.1.1	down
Solyc02g094640.3.1	down
Solyc00g006805.1.1	down
Solyc08g080550.1.1	down
Solyc04g072700.3.1	down
Solyc02g087560.1.1	down
Solyc12g056950.2.1	down
Solyc06g065380.3.1	down
Solyc06g082760.3.1	down
Solyc09g014215.1.1	down
Solyc10g007050.3.1	down
Solyc03g083910.4.1	down
Solyc07g006490.3.1	down
Solyc02g088470.1.1	down
Solyc03g115820.3.1	down
Solyc03g123700.3.1	down
Solyc08g076820.3.1	down
Solyc09g074420.3.1	down
Solyc09g083290.3.1	down
Solyc01g091770.3.1	down
Solyc04g009200.3.1	down
Solyc06g008160.3.1	down
Solyc01g091780.3.1	down
Solyc03g098460.3.1	down
Solyc06g051080.3.1	down
Solyc07g005190.3.1	down
Solyc08g077050.3.1	down
Solyc04g051610.3.1	down
Solyc06g082300.3.1	down
Solyc04g079680.3.1	down
Solyc03g117690.3.1	down
Solyc02g083570.3.1	down
Solyc08g059760.3.1	down
Solyc06g019200.3.1	down
Solyc02g063030.3.1	down
Solyc06g069600.2.1	down
Solyc04g057870.3.1	down
Solyc03g007590.3.1	down
BGI_novel_G003159	down
Solyc07g063430.3.1	down
Solyc08g006760.3.1	down
Solyc01g080840.3.1	down
Solyc03g113430.3.1	down
Solyc04g040190.1.1	down
Solyc01g006780.3.1	down
Solyc08g082900.3.1	down
Solyc01g087260.3.1	down
Solyc11g044250.2.1	down
Solyc12g056220.2.1	down
Solyc05g013510.3.1	down
Solyc03g025410.3.1	down
Solyc11g040040.2.1	down
Solyc10g080340.2.1	down
Solyc02g021430.1.1	down
Solyc03g083510.3.1	down
Solyc08g015960.3.1	down
Solyc03g119700.3.1	down
Solyc12g057080.2.1	down
Solyc01g110160.3.1	down
Solyc07g052590.1.1	down
Solyc11g013890.1.1	down
Solyc09g091970.3.1	down
Solyc02g068270.3.1	down
Solyc04g009260.2.1	down
Solyc09g092130.3.1	down
Solyc11g009060.2.1	down
Solyc10g085030.1.1	down
Solyc11g021365.1.1	down
Solyc10g055680.1.1	down
Solyc08g013720.3.1	down
Solyc09g056385.1.1	down
Solyc02g094420.3.1	down
Solyc05g050770.3.1	down
Solyc02g070490.3.1	down
Solyc06g005070.2.1	down
Solyc03g083570.3.1	down
Solyc03g115640.3.1	down
Solyc09g075680.1.1	down
Solyc01g095000.3.1	down
Solyc05g010710.2.1	down
Solyc11g044360.2.1	down
Solyc04g011670.3.1	down
Solyc03g006410.3.1	down
Solyc03g116800.3.1	down
Solyc06g053840.3.1	down
Solyc00g170200.1.1	down
Solyc09g007850.3.1	down
Solyc03g044630.2.1	down
Solyc02g071380.2.1	down
Solyc02g005210.3.1	down
Solyc03g119110.3.1	down
Solyc02g092670.1.1	down
Solyc10g085555.1.1	down
Solyc02g085150.3.1	down
Solyc08g081890.3.1	down
Solyc05g053850.3.1	down
Solyc06g048410.3.1	down
Solyc01g096940.3.1	down
Solyc11g010790.1.1	down
Solyc06g006040.2.1	down
Solyc12g088700.1.1	down
Solyc04g040210.3.1	down
Solyc07g005510.3.1	down
Solyc11g065680.1.1	down
Solyc03g112460.3.1	down
Solyc05g056520.3.1	down
Solyc08g075120.3.1	down
Solyc12g005240.1.1	down
Solyc01g106177.1.1	down
Solyc12g044410.2.1	down
Solyc02g070220.3.1	down
Solyc08g083370.3.1	down
Solyc01g010470.2.1	down
Solyc04g079060.3.1	down
Solyc11g069430.2.1	down
Solyc12g007010.2.1	down
Solyc05g052030.1.1	down
Solyc06g060640.1.1	down
Solyc12g015710.2.1	down
Solyc01g068130.3.1	down
Solyc07g025520.3.1	down
Solyc04g045600.3.1	down
Solyc08g016080.3.1	down
Solyc02g077140.3.1	down
Solyc09g097970.3.1	down
Solyc00g006810.3.1	down
BGI_novel_G004473	down
Solyc11g007900.2.1	down
Solyc11g012690.2.1	down
Solyc03g113720.3.1	down
BGI_novel_G002093	down
Solyc07g061990.3.1	down
Solyc09g082980.3.1	down
Solyc06g051200.3.1	down
Solyc07g066430.3.1	down
Solyc06g068220.3.1	down
Solyc06g006050.2.1	down
Solyc01g087520.3.1	down
Solyc06g084140.3.1	down
Solyc09g057580.3.1	down
Solyc04g071960.3.1	down
Solyc04g054740.3.1	down
Solyc11g072510.2.1	down
Solyc05g053300.3.1	down
Solyc05g008580.3.1	down
Solyc02g078240.3.1	down
Solyc08g008273.1.1	down
Solyc09g009175.1.1	down
Solyc10g079620.2.1	down
Solyc06g083560.3.1	down
Solyc09g065270.3.1	down
Solyc04g016490.3.1	down
Solyc12g095850.2.1	down
Solyc03g116290.2.1	down
Solyc02g088220.3.1	down
Solyc11g069790.2.1	down
Solyc10g007320.3.1	down
Solyc10g085330.2.1	down
Solyc12g008400.2.1	down
Solyc01g104910.3.1	down
Solyc10g049210.2.1	down
Solyc03g114640.3.1	down
Solyc06g050980.3.1	down
Solyc06g060140.3.1	down
Solyc07g066620.3.1	down
BGI_novel_G005855	down
Solyc07g032385.1.1	down
Solyc11g007250.2.1	down
Solyc01g008790.3.1	down
Solyc08g075100.3.1	down
Solyc06g075580.3.1	down
Solyc01g094690.3.1	down
Solyc02g068060.3.1	down
Solyc10g074580.2.1	down
Solyc05g008450.3.1	down
Solyc11g007140.2.1	down
Solyc04g058100.3.1	down
Solyc08g075450.3.1	down
Solyc03g115220.3.1	down
Solyc12g055920.2.1	down
Solyc07g008670.3.1	down
BGI_novel_G003195	down
Solyc07g066310.3.1	down
Solyc02g094590.3.1	down
Solyc06g049050.3.1	down
Solyc01g103110.3.1	down
Solyc05g005760.3.1	down
Solyc08g075500.3.1	down
Solyc07g043570.3.1	down
Solyc04g015620.3.1	down
Solyc11g015897.1.1	down
Solyc12g094410.2.1	down
Solyc01g073640.3.1	down
Solyc05g012700.3.1	down
Solyc11g013810.2.1	down
Solyc06g072710.3.1	down
Solyc04g078190.3.1	down
Solyc07g042820.3.1	down
Solyc01g081570.3.1	down
Solyc02g084640.3.1	down
Solyc04g015450.3.1	down
Solyc02g064800.3.1	down
Solyc04g050820.2.1	down
Solyc09g083090.3.1	down
Solyc04g064940.3.1	down
Solyc09g091010.3.1	down
Solyc07g007020.3.1	down
Solyc11g065830.2.1	down
BGI_novel_G005777	down
Solyc03g121180.3.1	down
Solyc01g005590.2.1	down
Solyc05g006030.3.1	down
Solyc06g068950.3.1	down
Solyc04g008110.3.1	down
Solyc08g077880.3.1	down
Solyc03g064010.3.1	down
Solyc06g064550.3.1	down
Solyc07g047940.3.1	down
Solyc02g062610.3.1	down
Solyc02g093447.1.1	down
Solyc03g119150.3.1	down
Solyc03g115005.1.1	down
Solyc01g106430.3.1	down
Solyc01g014375.1.1	down
Solyc07g061740.3.1	down
Solyc08g067840.3.1	down
Solyc06g082060.3.1	down
Solyc10g054810.2.1	down
BGI_novel_G004901	down
Solyc01g097650.3.1	down
Solyc06g008590.3.1	down
Solyc11g007690.2.1	down
Solyc05g052630.3.1	down
Solyc07g005540.1.1	down

## Sheet: Table S3
Supplementary Table 3. Herbivory-induced DEGs involved in phytohormone biosynthesis and signalling
Gene id	Gene symbol	Description	log2FC (Control vs Herbivory)	FDR
Jasmonic acid (JA)
Solyc08g014000.3.1	LoxA	Linoleate 9S-lipoxygenase A	7.81948	3.37125e-13
Solyc03g122340.3.1	LoxD	13-lipoxygenase	2.87503	1.60761e-08
Solyc05g014790.3.1	LOX11	13-lipoxygenase	1.41601	0.00225054
Solyc12g011040.2.1	LOX10	13-lipoxygenase	5.2179	1.04924e-12
Solyc01g109150.4.1	AOS	Allene oxidase synthase (AOS)	4.86094	0.000387881
Solyc04g079730.1.1	AOS1	Allene oxidase synthase (AOS)	5.30771	3.18736e-13
Solyc11g069800.1.1	AOS2	Allene oxidase synthase (AOS)	1.49005	0.000974513
Solyc02g085730.3.1	AOC	Allene oxidase cyclase (AOC)	2.90779	1.88512e-11
Solyc07g007870.3.1	OPR3	Oxophytodienoate reductase	2.51551	2.34257e-07
Solyc12g094520.2.1	OPCL1	OPC-8:CoA synthetase	2.21984	2.89735e-06
Solyc08g078390.3.1	ACX1A	OPC-8:CoA oxidase/peroxisomal acyl-CoA oxidase 1A	1.7934	0.00022549
Solyc07g042170.3.1	JAZ1	Jasmonate ZIM-domain protein	3.08066	5.47051e-12
Solyc12g009220.2.1	JAZ2	Jasmonate ZIM-domain protein	5.35861	7.1162e-16
Solyc12g049400.2.1	JAZ4	Jasmonate ZIM-domain protein	5.48131	1.88409e-21
Solyc01g005440.3.1	JAZ6	Jasmonate ZIM-domain protein	1.89634	0.000940555
Solyc03g122190.3.1	JAZ3	Jasmonate ZIM-domain protein	3.13969	4.33779e-11
Solyc08g036660.3.1	JAZ11	Jasmonate ZIM-domain protein	6.69854	1.31988e-07
Solyc08g036640.3.1	JAZ9	Jasmonate ZIM-domain protein	9.48314	9.30726e-12
Solyc11g011030.2.1	JAZ7	Jasmonate ZIM-domain protein	3.73086	2.81683e-14
Solyc08g076930.1.1	MYC2	Transcription factor (bHLH) / Jasmonic acid 3	1.05888	0.0431237
Solyc01g096050.3.1	MTB1	MYC2-TARGETED bHLH 1	2.46971	4.52933e-06
Solyc05g050560.1.1	MTB2	MYC2-TARGETED bHLH 2	3.92608	5.56315e-12
Solyc06g083980.2.1	MTB3	MYC2-TARGETED bHLH 3	1.08644	0.0147962
Solyc03g098790.3.1	CDI	Cathepsin D Inhibitor	8.149	2.23337e-41
Solyc01g091170.3.1	ARG2	Arginase 2	6.33286	1.66388e-16
Solyc09g008670.3.1	TD2	Threonine deaminase	8.9408	4.52681e-23
Solyc09g084470.3.1	PI-I/PI37	Wound-induced proteinase inhibitor 1	4.55507	0.00951807
Solyc09g089540.3.1	PI-I/PI45	Proteinase inhibitor isoform	9.76473	2.40296e-43
Solyc09g089500.3.1	PI-I/PI41	Proteinase inhibitor I	8.83663	4.21333e-11
Solyc03g020060.3.1	PI-II/PI13	Proteinase inhibitor II	9.76949	1.75875e-09
Solyc00g145170.2.1	PI-II/PI02	Proteinase inhibitor II	4.11666	0.000737943
Solyc08g074630.2.1	PPO-F	Aureusidin synthase / Polyphenol oxidase precursor	5.83989	7.11844e-14
Solyc00g187050.3.1	LAP2	Leucine aminopeptidase 2	7.44359	2.55274e-30
Ethylene (ET)
Solyc07g049530.3.1	ACO1	1-aminocyclopropane-1-carboxylate (ACC) oxidase	2.97949	0.00211441
Solyc12g005940.2.1	ACO2	1-aminocyclopropane-1-carboxylate (ACC) oxidase	2.47796	0.0158278
Solyc06g053710.3.1	ETR4	Receptor protein (ETR/ERS)	1.87957	0.00552122
Solyc06g073720.2.1	EIL1	Signal transducer (EIN3)	1.11844	0.0225658
Solyc07g008250.3.1	EBF1/2	Signal transducer (EBF)	1.33068	0.00822095
Solyc12g099000.2.1	SAMS2	S-adenosyl methionine synthetase	3.28432	1.08662e-11
Solyc02g077370.1.1	ERF C5	Transcription factor (ERF)	2.12494	0.0450792
Solyc03g123500.4.1	ERF C4	Transcription factor (ERF)	1.0798	0.0218491
Solyc04g071770.3.1		Transcription factor (ERF)	5.53065	3.39597e-06
Solyc05g052030.1.1	ERF4	Transcription factor (ERF)	-1.70107	0.0319845
Solyc07g053740.1.1	ERF F4	Transcription factor (ERF)	1.33849	0.00583073
Solyc09g066360.1.1	ERF C3	Transcription factor (ERF)	4.17833	0.000135831
Solyc10g009110.1.1	ERF F5	Transcription factor (ERF)	1.40994	0.0194268
Solyc12g056590.2.1	ERF D2	Transcription factor (ERF)	3.67824	2.27407e-06
Solyc01g090560.3.1		Transcription factor (DREB)	1.93122	2.70094e-07
Solyc04g072900.1.1		Transcription factor (DREB)	1.91516	0.000389186
Solyc08g078410.1.1		Transcription factor (DREB)	3.89475	1.09901e-05
Solyc12g008350.2.1		Transcription factor (DREB)	1.94522	0.00115286
Solyc12g056980.1.1		Transcription factor (DREB)	-1.93547	0.004023
Solyc04g049800.3.1		Transcription factor (AP2)	-2.28522	4.73468e-05
Solyc11g072600.2.1	APETALA2d	Transcription factor (AP2)	1.75867	0.000137227
Abscisic acid (ABA)
Solyc02g090890.3.1		Zeaxanthin epoxidase (ZEP)	-1.67715	0.00234774
Solyc12g041880.2.1		Neoxanthin biosynthesis cofactor (NXD1)	-1.06758	0.0188177
Solyc07g056570.1.1		Neoxanthin cleavage protein (NCED1)	1.79482	0.000571186
Solyc08g016720.1.1		Neoxanthin cleavage protein (NCED2)	3.66966	2.09392e-07
Solyc04g071960.3.1		Xanthoxin oxidase (ABA2)	-2.2395	0.0341514
Solyc07g066480.3.1		Xanthoxin oxidase molybdenum cofactor sulfurase (ABA3)	1.60607	3.12266e-05
Solyc06g008990.1.1		PYR/PYL-receptor. Regulatory phosphatase positive regulator (EAR1)	5.47833	0.000206303
Solyc03g007230.3.1		PPM/PP2C Mn/Mg-dependent phosphatase families. Clade A phosphatase	1.03189	0.0163286
Solyc03g096670.3.1		PPM/PP2C Mn/Mg-dependent phosphatase families. Clade A phosphatase	2.04763	0.000890187
Solyc06g051940.3.1		PPM/PP2C Mn/Mg-dependent phosphatase families. Clade A phosphatase	1.65068	3.80928e-05
Solyc01g100040.3.1		PPM/PP2C Mn/Mg-dependent phosphatase families. Clade E phosphatase	1.04887	0.031531
Solyc07g054300.3.1		PPM/PP2C Mn/Mg-dependent phosphatase families. Clade E phosphatase	1.46201	0.00526013
Solyc04g015750.3.1		Chloroplast envelope-localized receptor (ABAR)	-2.99868	1.03217e-06
Cytokinin (CTK)
Solyc04g081290.3.1		Cytokinin phosphoribohydrolase (LOG)	1.96062	3.03296e-06
Solyc06g075090.3.1		Cytokinin phosphoribohydrolase (LOG)	-3.01351	5.92632e-06
Solyc08g062820.3.1		Cytokinin phosphoribohydrolase (LOG)	2.33053	2.90663e-06
Solyc10g084150.2.1		Cytokinin phosphoribohydrolase (LOG)	1.82692	0.00588833
Solyc04g008110.3.1		Receptor protein (AHK)	-1.62172	0.0470854
Solyc07g005140.3.1		B-type ARR response activator	1.11901	0.0154056
Solyc03g113720.3.1		A-type ARR response negative regulator	-2.1641	0.0334191
Solyc05g006420.3.1		A-type ARR response negative regulator	-1.55815	0.00147881
Solyc04g006960.3.1		Cytokinin transporter (ABCG14)	1.7206	0.00576425
Gibberellin (GA)
Solyc03g006880.3.1		Gibberellin 20-oxidase	-5.38036	9.20923e-09
Solyc06g008870.2.1		Receptor protein (GID1)	1.12278	0.0411484
Solyc09g074270.3.1		Receptor protein (GID1)	1.5323	0.0115148
Solyc05g009500.3.1		Multi-functional transporter (NPF3.1)	-1.75496	0.00421765
Auxin (IAA)
Solyc03g112460.3.1		Tryptophan aminotransferase (TAA)	-2.24375	0.0303573
Solyc06g083700.3.1		Flavin monooxygenase (YUCCA)	3.42898	0.00379934
Solyc10g086170.1.1		Indole-3-acetamide hydrolase	-1.94913	0.00172406
Solyc02g079190.3.1		Component TIR1/AFB	-1.27818	0.00930596
Solyc03g121060.3.1		Receptor complex. Repressor component Aux/IAA	1.42612	0.0217706
Solyc02g089260.3.1		Polar auxin transport. Regulator protein (BIG)	1.92738	0.0335711
Solyc02g037550.3.1		Auxin efflux transporter (PILS)	1.81927	0.00318044
Solyc04g082830.3.1		Auxin efflux transporter (PILS)	3.37084	3.41171e-08
Solyc12g095750.2.1		Auxin efflux transporter (PILS)	-1.4504	0.00398947
Solyc01g096070.3.1		Transcription factor (ARF)	1.11315	0.0309829
Solyc07g042260.3.1		Transcription factor (ARF)	-1.5697	0.00130164
Solyc06g008590.3.1		Auxin-regulated IAA17	-2.20381	0.0488973
Solyc06g053840.3.1		Auxin-regulated IAA4	-1.23494	0.0278421
Solyc06g075690.3.1		Auxin-regulated protein AF416289	1.7194	0.0179409
Solyc09g083290.3.1		Auxin-regulated IAA14	-1.11764	0.0212396
Brassinosteroid (BR)
Solyc10g086500.1.1		Steroid 5-alpha-reductase (DET2)	1.86657	0.000308072
Salicylic acid (SA)
Solyc06g071030.3.1		Isochorismate synthase (ICS)	-2.50976	0.000981423
Solyc01g110280.3.1		Salicylic acid transporter (EDS5)	-1.12138	0.0124273

## Sheet: Table S4
Supplementary Table 4. Herbivory-induced and flowering-associated DEGs involved in carbohydrate metabolism
Gene id	Mapman annotation	log2FC (Control vs Herbivory)	log2FC (stage 4 vs stage 5)	Herbivory-inducible	Flowering-associated
Solyc10g008980.3.1	sucrose metabolism.triose-phosphate translocation.triose phosphate:phosphate translocator	-2.02962	-0.346239	YES	NO
Solyc07g065900.3.1	sucrose metabolism.biosynthesis.cytosolic fructose-bisphosphate aldolase	-4.5324	0.742638	YES	NO
Solyc09g009260.3.1	sucrose metabolism.biosynthesis.cytosolic fructose-bisphosphate aldolase	0.692581	-1.24217	NO	YES
Solyc10g083570.2.1	sucrose metabolism.biosynthesis.cytosolic fructose-bisphosphate aldolase	0.31006	-1.31263	NO	YES
Solyc04g071340.4.1	sucrose metabolism.biosynthesis.cytosolic fructose-1,6-bisphosphatase	-4.39298	-1.15674	YES	YES
Solyc04g045340.3.1	sucrose metabolism.biosynthesis.cytosolic phosphoglucomutase	0.0567219	-1.26687	NO	YES
Solyc05g054060.3.1	sucrose metabolism.biosynthesis.cytosolic UDP-glucose pyrophosphorylase	-0.12904	-6.54303	NO	YES
Solyc11g011960.2.1	sucrose metabolism.biosynthesis.cytosolic UDP-glucose pyrophosphorylase	-0.232526	-1.22958	NO	YES
Solyc08g042000.3.1	sucrose metabolism.biosynthesis.sucrose-phosphate synthase	0.103792	-2.89436	NO	YES
Solyc09g092130.3.1	sucrose metabolism.biosynthesis.sucrose-phosphate synthase	-1.51872	-2.51389	YES	YES
Solyc03g121680.2.1	sucrose metabolism.degradation.invertase activities.acid beta-fructofuranosidase (CWIN)	0.376624	-3.06424	NO	YES
Solyc09g010090.4.1	sucrose metabolism.degradation.invertase activities.acid beta-fructofuranosidase (CWIN)	NA	1.95784	NO	YES
Solyc10g083290.4.1	sucrose metabolism.degradation.invertase activities.acid beta-fructofuranosidase (CWIN)	-0.378787	1.85389	NO	YES
Solyc10g083300.2.1	sucrose metabolism.degradation.invertase activities.acid beta-fructofuranosidase (CWIN)	-2.95897	0.790154	YES	NO
Solyc10g085360.2.1	sucrose metabolism.degradation.invertase activities.acid beta-fructofuranosidase (CWIN)	NA	-2.48166	NO	YES
Solyc03g083910.4.1	sucrose metabolism.degradation.invertase activities.acid beta-fructofuranosidase (VIN)	-1.03941	1.78285	YES	YES
Solyc03g098290.3.1	sucrose metabolism.degradation.sucrose synthase	0.101303	-2.25908	NO	YES
Solyc07g042520.3.1	sucrose metabolism.degradation.sucrose synthase	0.563058	3.3773	NO	YES
Solyc07g042550.3.1	sucrose metabolism.degradation.sucrose synthase	0.887598	1.80632	NO	YES
Solyc02g091830.3.1	sucrose metabolism.degradation.hexokinase	-1.30148	-2.00463	NO	YES
Solyc06g066440.3.1	sucrose metabolism.degradation.hexokinase	1.28646	-1.07841	YES	YES
Solyc10g017620.3.1	sucrose metabolism.degradation.fructose kinase	NA	1.90124	NO	YES
Solyc11g042850.2.1	sucrose metabolism.degradation.fructose kinase	NA	-6.37485	NO	YES
Solyc01g010470.2.1	starch metabolism.granule initiation.initiation factor (PTST2)	-1.29527	0.0795016	YES	NO
Solyc09g008260.3.1	starch metabolism.granule initiation.initiation factor (PTST3)	-1.04287	-1.53328	NO	YES
Solyc01g079790.3.1	starch metabolism.biosynthesis.ADP-glucose pyrophosphorylase	-2.37177	0.377061	YES	NO
Solyc01g109790.3.1	starch metabolism.biosynthesis.ADP-glucose pyrophosphorylase	0.0995648	-1.19625	NO	YES
Solyc02g088000.3.1	starch metabolism.biosynthesis.starch synthase activities.starch synthase (SSII)	1.15433	-0.475736	YES	NO
Solyc02g080570.3.1	starch metabolism.biosynthesis.starch synthase activities.starch synthase (SSIII)	-1.25784	-0.390696	YES	NO
Solyc02g071040.3.1	starch metabolism.biosynthesis.starch synthase activities.starch synthase (SSIV)	-2.67128	0.273187	YES	NO
Solyc08g083320.3.1	starch metabolism.biosynthesis.starch synthase activities.granule-bound starch (amylose) synthase	-1.05167	-1.20603	NO	YES
Solyc02g091530.3.1	starch metabolism.biosynthesis.starch synthase activities.amylose biosynthesis regulatory scaffold protein	-0.532367	-1.36765	NO	YES
Solyc07g064830.3.1	starch metabolism.biosynthesis.starch branching enzyme	-1.28435	1.03308	NO	YES
Solyc03g111160.3.1	starch metabolism.degradation.dephosphorylation.phosphoglucan phosphatase (SEX4)	-0.193599	-1.14468	NO	YES
Solyc05g007080.3.1	starch metabolism.degradation.hydrolysis and phosphorolysis.amylase activities.alpha amylase	-0.289821	2.11826	NO	YES
Solyc01g067660.3.1	starch metabolism.degradation.hydrolysis and phosphorolysis.amylase activities.beta amylase	0.911328	1.63992	NO	YES
Solyc08g077530.3.1	starch metabolism.degradation.hydrolysis and phosphorolysis.amylase activities.beta amylase	-0.016714	1.726	NO	YES
Solyc11g008040.2.1	starch metabolism.degradation.hydrolysis and phosphorolysis.starch-debranching activities.pullulanase-type enzyme	-1.13424	2.64077	NO	YES
Solyc03g065340.3.1	starch metabolism.degradation.hydrolysis and phosphorolysis.plastidial alpha-glucan phosphorylase	-0.117533	-1.33906	NO	YES
Solyc04g064720.3.1	starch metabolism.degradation.sugar translocation.maltose transporter	-1.13893	-0.106339	YES	NO
Solyc07g062140.3.1	trehalose metabolism.trehalose-6-phosphate synthase	-1.38208	0.441181	YES	NO
Solyc03g083960.3.1	trehalose metabolism.trehalose-6-phosphate phosphatase	-1.80367	0.311737	YES	NO
Solyc04g054930.3.1	trehalose metabolism.trehalose-6-phosphate phosphatase	0.262165	2.68632	NO	YES
Solyc08g079060.3.1	trehalose metabolism.trehalose-6-phosphate phosphatase	0.129534	-1.00704	NO	YES
Solyc03g058970.3.1	oligosaccharide metabolism.raffinose alpha-galactosidase	1.08764	-0.460033	YES	NO
Solyc07g007930.3.1	oligosaccharide metabolism.galactinol-sucrose galactosyltransferase	-0.101015	4.79306	NO	YES
Solyc07g065980.3.1	oligosaccharide metabolism.galactinol-sucrose galactosyltransferase	0.66304	1.52926	NO	YES
Solyc01g110450.3.1	sorbitol metabolism.aldose 6-phosphate reductase	-0.746233	-1.40087	NO	YES
Solyc06g060100.3.1	mannose metabolism.phosphomannose isomerase	0.0687021	-1.62938	NO	YES
Solyc08g007100.3.1	mannose metabolism.phosphosugar phosphatase	0.347676	1.19122	NO	YES
Solyc08g013840.3.1	mannose metabolism.phosphosugar phosphatase	-1.71779	-0.454713	YES	NO
Solyc07g045540.3.1	oxidative pentose phosphate pathway.oxidative phase.glucose-6-phosphate dehydrogenase	-1.75212	0.351952	YES	NO
Solyc01g010250.3.1	oxidative pentose phosphate pathway.oxidative phase.6-phosphogluconolactonase	2.42017	0.800783	YES	NO
Solyc03g082580.3.1	oxidative pentose phosphate pathway.oxidative phase.6-phosphogluconolactonase	0.375804	-1.55425	NO	YES
Solyc01g097460.3.1	oxidative pentose phosphate pathway.non-oxidative phase.ribose 5-phosphate isomerase	-1.68278	-0.185833	YES	NO
Solyc05g008370.1.1	oxidative pentose phosphate pathway.non-oxidative phase.ribose 5-phosphate isomerase	1.99537	0.513214	YES	NO
Solyc01g018020.2.1	oxidative pentose phosphate pathway.non-oxidative phase.transketolase	NA	2.76521	NO	YES
Solyc10g018300.2.1	oxidative pentose phosphate pathway.non-oxidative phase.transketolase	-2.96543	0.450691	YES	NO
Solyc04g076880.3.1	gluconeogenesis.phosphoenolpyruvate carboxykinase	-0.138173	1.3988	NO	YES
Solyc12g088160.2.1	gluconeogenesis.phosphoenolpyruvate carboxykinase	NA	-5.6552	NO	YES
Solyc01g080460.3.1	gluconeogenesis.pyruvate orthophosphate dikinase activity.pyruvate orthophosphate dikinase	-0.353815	1.99731	NO	YES
Solyc06g082130.3.1	fermentation.alcoholic fermentation.pyruvate decarboxylase	NA	-5.90677	NO	YES
Solyc09g005110.3.1	fermentation.alcoholic fermentation.pyruvate decarboxylase	0.523971	2.65355	NO	YES
Solyc10g076510.2.1	fermentation.alcoholic fermentation.pyruvate decarboxylase	1.10529	-0.494846	YES	NO
Solyc04g064710.3.1	fermentation.alcoholic fermentation.alcohol dehydrogenase	NA	-4.26371	NO	YES
Solyc08g078850.3.1	fermentation.lactic acid fermentation.L-lactate dehydrogenase	0.270176	-1.24579	NO	YES
Solyc01g110360.3.1	plastidial glycolysis.fructose-1,6-bisphosphate aldolase	-4.37107	0.797304	YES	NO
Solyc02g062340.3.1	plastidial glycolysis.fructose-1,6-bisphosphate aldolase	-2.69385	0.680771	YES	NO
Solyc02g084440.3.1	plastidial glycolysis.fructose-1,6-bisphosphate aldolase	-1.89566	0.611402	YES	NO
Solyc05g008600.3.1	plastidial glycolysis.fructose-1,6-bisphosphate aldolase	0.247203	-1.2936	NO	YES
Solyc10g054870.2.1	plastidial glycolysis.triosephosphate isomerase	-3.00142	1.01108	YES	NO
Solyc10g005510.3.1	plastidial glycolysis.glyceraldehyde 3-phosphate dehydrogenase	2.34703	-1.50642	YES	YES
Solyc07g066610.3.1	plastidial glycolysis.phosphoglycerate kinase	-1.84979	0.065772	YES	NO
Solyc04g072800.3.1	plastidial glycolysis.phosphoglycerate mutase	1.49777	-1.41599	YES	YES
Solyc08g077180.3.1	plastidial glycolysis.pyruvate kinase	0.979184	-1.24102	NO	YES
Solyc02g084210.1.1	nucleotide sugar biosynthesis.GDP-L-fucose biosynthesis.de novo biosynthesis.GDP-D-mannose 4,6-dehydratase (MUR1)	2.79471	-2.61637	YES	YES
Solyc03g118270.1.1	nucleotide sugar biosynthesis.GDP-L-fucose biosynthesis.de novo biosynthesis.GDP-D-mannose 4,6-dehydratase (MUR1)	0.358519	-1.04977	NO	YES
Solyc02g067080.3.1	nucleotide sugar biosynthesis.UDP-D-glucuronic acid biosynthesis.UDP-D-glucose 6-dehydrogenase	0.150402	-1.09261	NO	YES
Solyc02g088690.3.1	nucleotide sugar biosynthesis.UDP-D-glucuronic acid biosynthesis.UDP-D-glucose 6-dehydrogenase	0.407674	-1.67698	NO	YES
Solyc03g115380.2.1	nucleotide sugar biosynthesis.UDP-D-glucuronic acid biosynthesis.UDP-D-glucose 6-dehydrogenase	4.50479	-1.40959	YES	NO
Solyc04g050820.2.1	nucleotide sugar biosynthesis.UDP-D-glucuronic acid biosynthesis.myo-inositol oxidation pathway (MIOP).myo-inositol-1-phosphate synthase	-1.08851	-0.189647	YES	NO
Solyc04g054740.3.1	nucleotide sugar biosynthesis.UDP-D-glucuronic acid biosynthesis.myo-inositol oxidation pathway (MIOP).myo-inositol-1-phosphate synthase	-1.41635	-0.112981	YES	NO
Solyc05g051850.3.1	nucleotide sugar biosynthesis.UDP-D-glucuronic acid biosynthesis.myo-inositol oxidation pathway (MIOP).myo-inositol-1-phosphate synthase	0.442305	-1.59916	NO	YES
Solyc10g005400.3.1	nucleotide sugar biosynthesis.UDP-D-glucuronic acid biosynthesis.myo-inositol oxidation pathway (MIOP).myo-inositol oxygenase	-2.52148	NA	YES	NO
Solyc12g008650.2.1	nucleotide sugar biosynthesis.UDP-D-glucuronic acid biosynthesis.myo-inositol oxidation pathway (MIOP).myo-inositol oxygenase	7.10399	-1.16915	YES	YES
Solyc12g098120.2.1	nucleotide sugar biosynthesis.UDP-D-glucuronic acid biosynthesis.myo-inositol oxidation pathway (MIOP).myo-inositol oxygenase	NA	3.61937	NO	YES
Solyc03g083550.1.1	nucleotide sugar biosynthesis.UDP-D-galacturonic acid biosynthesis.UDP-D-glucuronic acid 4-epimerase	-0.477892	1.3414	NO	YES
Solyc07g006220.2.1	nucleotide sugar biosynthesis.UDP-D-galacturonic acid biosynthesis.UDP-D-glucuronic acid 4-epimerase	2.10879	0.691786	YES	NO
Solyc09g092330.2.1	nucleotide sugar biosynthesis.UDP-D-galacturonic acid biosynthesis.UDP-D-glucuronic acid 4-epimerase	1.1664	-1.40906	YES	YES
Solyc10g018260.1.1	nucleotide sugar biosynthesis.UDP-D-galacturonic acid biosynthesis.UDP-D-glucuronic acid 4-epimerase	-0.675016	3.42425	NO	YES
Solyc12g010540.1.1	nucleotide sugar biosynthesis.UDP-D-galacturonic acid biosynthesis.UDP-D-glucuronic acid 4-epimerase	-0.388112	2.032	NO	YES
Solyc07g014640.3.1	nucleotide sugar biosynthesis.UDP-D-galacturonic acid biosynthesis.salvage biosynthesis.galacturonokinase	0.142458	-1.52769	NO	YES
Solyc01g066700.3.1	nucleotide sugar biosynthesis.UDP-D-xylose biosynthesis.UDP-D-glucuronic acid decarboxylase	-0.0603803	-3.81992	NO	YES
Solyc09g005810.3.1	nucleotide sugar biosynthesis.UDP-D-xylose biosynthesis.UDP-D-glucuronic acid decarboxylase	0.269199	-1.07529	NO	YES
Solyc09g075120.3.1	nucleotide sugar biosynthesis.UDP-D-xylose biosynthesis.UDP-D-glucuronic acid decarboxylase	0.795888	-1.07474	NO	YES
Solyc10g085920.2.1	nucleotide sugar biosynthesis.UDP-D-xylose biosynthesis.UDP-D-glucuronic acid decarboxylase	0.334229	-1.00563	NO	YES
Solyc12g099480.2.1	nucleotide sugar biosynthesis.UDP-D-xylose biosynthesis.UDP-D-glucuronic acid decarboxylase	NA	-3.41236	NO	YES
Solyc07g062130.3.1	nucleotide sugar biosynthesis.UDP-L-rhamnose biosynthesis.UDP-L-rhamnose synthase	-0.118173	1.04619	NO	YES
Solyc12g006410.2.1	nucleotide sugar biosynthesis.UDP-L-arabinose biosynthesis.UDP-D-xylose 4-epimerase	NA	-4.33949	NO	YES
Solyc02g065740.3.1	nucleotide sugar biosynthesis.UDP-L-arabinose biosynthesis.UDP-L-arabinose mutase	NA	-4.97634	NO	YES
Solyc02g089170.3.1	nucleotide sugar biosynthesis.UDP-L-arabinose biosynthesis.UDP-L-arabinose mutase	-0.284941	-2.57718	NO	YES
Solyc03g070390.3.1	nucleotide sugar biosynthesis.UDP-L-arabinose biosynthesis.UDP-L-arabinose mutase	NA	-5.33174	NO	YES
Solyc03g114860.3.1	nucleotide sugar biosynthesis.UDP-L-arabinose biosynthesis.UDP-L-arabinose mutase	0.620948	-1.37791	NO	YES
Solyc04g051200.2.1	nucleotide sugar biosynthesis.UDP-L-arabinose biosynthesis.UDP-L-arabinose mutase	-0.493171	-1.14946	NO	YES
Solyc08g077270.3.1	nucleotide sugar biosynthesis.UDP-N-acetylglucosamine biosynthesis.de novo biosynthesis.N-acetylglucosamine-phosphate mutase	0.351162	-1.36375	NO	YES

## Sheet: Table S5
Supplementary Table 5. Number of TFs upregulated or downregulated after herbivory sorted by TF family
TF family	Upregulated	Downregulated
ABI3VP1	1	0
AP2-EREBP	12	4
ARF	1	1
ARR-B	1	0
bHLH	13	6
C2C2-CO-like	0	3
C3H	0	2
CAMTA	1	0
DBP	1	0
EIL	1	0
FHA	0	2
G2-like	1	0
GRAS	2	0
HSF	1	0
LOB	0	1
MADS	1	1
mTERF	0	3
MYB	12	3
NAC	4	0
PLATZ	1	0
RWP-RK	0	1
SBP	1	0
Sigma70-like	0	6
TAZ	1	0
TCP	1	1
TIFY	9	0
Trihelix	1	0
WRKY	9	1
zf-HD	1	0

## Sheet: Table S6
Supplementary Table 6. List of flowering-associated genes
Gene id	Up- or Down-regulated (stage 4 vs stage 5)
BGI_novel_G004613	up
BGI_novel_G000405	up
Solyc09g090850.3.1	up
BGI_novel_G004948	up
BGI_novel_G005279	up
BGI_novel_G005275	up
Solyc01g066720.3.1	up
Solyc08g083360.3.1	up
Solyc08g078650.3.1	up
BGI_novel_G004946	up
Solyc02g062390.3.1	up
Solyc03g031430.1.1	up
Solyc01g005140.3.1	up
BGI_novel_G001137	up
BGI_novel_G001287	up
BGI_novel_G004950	up
Solyc05g053760.3.1	up
BGI_novel_G001138	up
Solyc11g012930.2.1	up
BGI_novel_G004947	up
Solyc06g059880.3.1	up
Solyc04g005610.3.1	up
Solyc01g058720.3.1	up
Solyc02g061920.2.1	up
Solyc12g013830.2.1	up
Solyc11g072630.2.1	up
Solyc02g079390.3.1	up
Solyc07g007930.3.1	up
Solyc04g077580.3.1	up
Solyc02g088180.3.1	up
BGI_novel_G004247	up
Solyc10g083580.2.1	up
Solyc10g049280.2.1	up
BGI_novel_G005132	up
Solyc07g049550.3.1	up
Solyc01g080970.3.1	up
Solyc05g053570.3.1	up
Solyc04g040180.3.1	up
BGI_novel_G004949	up
Solyc09g008175.1.1	up
Solyc12g013620.2.1	up
Solyc10g085880.1.1	up
Solyc10g018120.2.1	up
Solyc12g027730.2.1	up
Solyc04g071770.3.1	up
Solyc02g088345.1.1	up
BGI_novel_G004044	up
Solyc08g082870.3.1	up
Solyc01g109170.3.1	up
Solyc09g072590.3.1	up
Solyc02g085630.3.1	up
Solyc12g005940.2.1	up
Solyc01g095080.3.1	up
Solyc09g014860.3.1	up
Solyc08g065610.3.1	up
Solyc02g070020.1.1	up
Solyc01g107830.3.1	up
BGI_novel_G003323	up
Solyc06g060110.3.1	up
Solyc01g080890.2.1	up
Solyc08g082680.3.1	up
Solyc03g082550.3.1	up
BGI_novel_G001766	up
Solyc10g081810.2.1	up
Solyc10g080670.2.1	up
Solyc05g053600.3.1	up
Solyc04g054257.1.1	up
Solyc09g061395.1.1	up
Solyc05g007770.3.1	up
Solyc12g096570.1.1	up
Solyc11g005760.2.1	up
Solyc09g063150.3.1	up
Solyc07g049140.3.1	up
Solyc03g098100.3.1	up
Solyc03g097820.2.1	up
Solyc11g017470.2.1	up
Solyc11g066800.2.1	up
Solyc01g008130.3.1	up
Solyc02g082910.3.1	up
Solyc01g097650.3.1	up
Solyc07g007330.1.1	up
Solyc01g095440.2.1	up
Solyc07g055560.3.1	up
Solyc03g031890.3.1	up
Solyc07g008250.3.1	up
Solyc03g116480.1.1	up
Solyc05g056030.3.1	up
Solyc06g035440.3.1	up
Solyc05g006980.3.1	up
Solyc12g006450.2.1	up
BGI_novel_G000227	up
Solyc01g080870.3.1	up
Solyc12g010200.2.1	up
Solyc07g061890.1.1	up
Solyc12g056600.3.1	up
Solyc12g013700.2.1	up
Solyc03g043880.3.1	up
Solyc06g069430.3.1	up
Solyc04g078110.1.1	up
Solyc08g077370.3.1	up
Solyc07g052460.3.1	up
Solyc01g111250.3.1	up
BGI_novel_G000474	up
BGI_novel_G001623	up
Solyc02g080680.2.1	up
Solyc10g018500.1.1	up
Solyc09g061580.1.1	up
Solyc04g007500.1.1	up
Solyc09g089610.3.1	up
Solyc05g008220.3.1	up
Solyc02g076910.3.1	up
Solyc12g095870.2.1	up
BGI_novel_G004178	up
BGI_novel_G001286	up
Solyc12g044653.1.1	up
Solyc07g005920.2.1	up
BGI_novel_G004713	up
Solyc08g080090.3.1	up
Solyc11g018470.2.1	up
Solyc07g021630.3.1	up
Solyc02g094400.3.1	up
Solyc02g071820.3.1	up
Solyc11g008440.2.1	up
Solyc11g042630.2.1	up
Solyc04g080990.2.1	up
Solyc03g043740.3.1	up
BGI_novel_G005809	up
Solyc03g098630.3.1	up
Solyc00g095860.1.1	up
Solyc02g063250.3.1	up
Solyc08g077410.3.1	up
Solyc08g081555.1.1	up
Solyc08g075540.4.1	up
Solyc01g107170.2.1	up
BGI_novel_G004173	up
BGI_novel_G002114	up
Solyc05g041540.3.1	up
Solyc03g112297.1.1	up
Solyc01g099190.3.1	up
Solyc03g044300.3.1	up
Solyc09g008170.2.1	up
Solyc10g008480.3.1	up
Solyc03g043860.2.1	up
Solyc05g052680.1.1	up
Solyc01g057000.3.1	up
Solyc01g100690.3.1	up
Solyc04g010320.1.1	up
BGI_novel_G003252	up
Solyc03g097240.3.1	up
Solyc03g121110.3.1	up
Solyc12g099200.2.1	up
Solyc01g066770.3.1	up
Solyc11g065000.2.1	up
Solyc02g082900.3.1	up
Solyc07g063660.1.1	up
Solyc03g032020.3.1	up
BGI_novel_G004177	up
BGI_novel_G002223	up
Solyc04g054930.3.1	up
Solyc02g070430.3.1	up
Solyc07g005910.3.1	up
Solyc12g099180.2.1	up
BGI_novel_G004170	up
Solyc08g078040.3.1	up
Solyc08g078670.2.1	up
BGI_novel_G001116	up
Solyc03g113420.3.1	up
Solyc04g079360.1.1	up
Solyc01g091370.3.1	up
Solyc06g071280.3.1	up
Solyc10g009590.3.1	up
BGI_novel_G001626	up
BGI_novel_G001857	up
Solyc08g007160.3.1	up
Solyc09g082470.3.1	up
Solyc06g069410.3.1	up
Solyc07g056410.3.1	up
Solyc01g079470.3.1	up
Solyc12g096740.1.1	up
Solyc11g006720.2.1	up
Solyc09g082660.3.1	up
Solyc05g013410.3.1	up
Solyc03g112080.1.1	up
Solyc12g056860.2.1	up
Solyc07g056430.3.1	up
Solyc04g082200.2.1	up
Solyc08g008410.3.1	up
Solyc05g013620.2.1	up
BGI_novel_G002092	up
Solyc07g066330.3.1	up
Solyc08g006600.3.1	up
Solyc01g079530.3.1	up
Solyc03g112090.3.1	up
Solyc12g006130.2.1	up
Solyc03g111720.3.1	up
Solyc03g031770.3.1	up
Solyc02g077520.3.1	up
Solyc01g104870.3.1	up
Solyc08g036505.1.1	up
Solyc01g104650.3.1	up
Solyc04g005670.2.1	up
Solyc07g017880.3.1	up
Solyc01g079940.3.1	up
Solyc04g077510.3.1	up
Solyc08g075480.3.1	up
Solyc11g045310.2.1	up
BGI_novel_G004846	up
Solyc02g082190.3.1	up
Solyc01g107760.3.1	up
Solyc02g086460.3.1	up
Solyc09g082460.3.1	up
Solyc06g075580.3.1	up
Solyc07g063400.3.1	up
Solyc04g014400.3.1	up
Solyc04g072700.3.1	up
Solyc01g106420.3.1	up
Solyc10g006250.3.1	up
Solyc06g073160.3.1	up
Solyc07g026560.2.1	up
Solyc12g096840.2.1	up
Solyc08g066050.3.1	up
Solyc04g077650.3.1	up
Solyc01g080367.1.1	up
Solyc10g079710.2.1	up
Solyc08g080630.3.1	up
Solyc10g047570.2.1	up
Solyc05g054170.3.1	up
Solyc05g006850.3.1	up
Solyc05g009520.1.1	up
Solyc11g007200.2.1	up
BGI_novel_G004487	up
Solyc02g083380.3.1	up
Solyc12g041950.2.1	up
Solyc12g088170.2.1	up
Solyc07g006500.3.1	up
Solyc02g081340.3.1	up
Solyc03g121140.3.1	up
Solyc05g006530.3.1	up
Solyc08g077330.3.1	up
Solyc09g008430.3.1	up
Solyc05g013640.1.1	up
Solyc11g010730.2.1	up
Solyc01g099590.3.1	up
Solyc09g089580.3.1	up
Solyc02g084870.3.1	up
Solyc07g055460.3.1	up
BGI_novel_G004428	up
Solyc01g067300.3.1	up
Solyc02g082920.3.1	up
Solyc01g108630.3.1	up
Solyc01g097430.3.1	up
BGI_novel_G002462	up
Solyc03g112200.1.1	up
Solyc01g108910.3.1	up
Solyc09g089870.3.1	up
Solyc01g104180.2.1	up
Solyc04g077400.4.1	up
Solyc05g010517.1.1	up
Solyc09g011580.2.1	up
Solyc04g050620.3.1	up
Solyc12g098900.2.1	up
Solyc01g087440.3.1	up
Solyc11g066860.2.1	up
Solyc03g120250.3.1	up
Solyc07g063410.3.1	up
Solyc10g080510.1.1	up
Solyc08g067340.3.1	up
Solyc12g098710.2.1	up
Solyc10g081740.2.1	up
Solyc02g085910.3.1	up
Solyc08g069065.1.1	up
Solyc04g053140.2.1	up
Solyc07g045340.3.1	up
Solyc03g098480.1.1	up
Solyc08g006450.1.1	up
Solyc05g016060.3.1	up
Solyc04g051280.3.1	up
BGI_novel_G004714	up
Solyc01g106500.3.1	up
Solyc04g010330.3.1	up
Solyc02g069430.3.1	up
Solyc04g007980.3.1	up
Solyc02g087890.3.1	up
Solyc03g118850.3.1	up
Solyc03g078090.3.1	up
Solyc12g096750.2.1	up
Solyc01g097210.3.1	up
Solyc02g085025.1.1	up
Solyc06g073245.1.1	up
Solyc07g007200.3.1	up
Solyc02g081180.2.1	up
Solyc05g015850.3.1	up
Solyc09g008780.3.1	up
Solyc10g054440.2.1	up
Solyc08g062200.2.1	up
Solyc02g068680.1.1	up
Solyc01g073670.3.1	up
Solyc02g065540.2.1	up
Solyc05g051760.2.1	up
Solyc01g099380.3.1	up
Solyc06g051360.3.1	up
Solyc05g005000.3.1	up
BGI_novel_G004127	up
Solyc04g024430.3.1	up
Solyc06g072420.3.1	up
Solyc02g090430.3.1	up
Solyc02g090690.2.1	up
Solyc10g085450.2.1	up
Solyc08g081540.3.1	up
Solyc02g090150.1.1	up
Solyc05g015420.3.1	up
Solyc04g009190.3.1	up
Solyc01g009250.3.1	up
Solyc04g007000.1.1	up
Solyc09g092580.3.1	up
Solyc01g005220.3.1	up
Solyc08g006770.3.1	up
Solyc12g056590.2.1	up
Solyc01g081600.3.1	up
Solyc03g121420.3.1	up
Solyc03g095310.3.1	up
Solyc07g054730.1.1	up
Solyc02g086840.3.1	up
Solyc06g050250.1.1	up
Solyc12g096580.2.1	up
BGI_novel_G001772	up
Solyc01g081060.3.1	up
Solyc04g081955.1.1	up
Solyc08g077530.3.1	up
Solyc10g085380.2.1	up
Solyc12g010745.1.1	up
Solyc05g006290.1.1	up
Solyc05g013530.3.1	up
Solyc07g062480.1.1	up
Solyc06g069045.1.1	up
Solyc01g094790.3.1	up
Solyc09g091080.3.1	up
Solyc04g015570.3.1	up
Solyc11g008040.2.1	up
Solyc02g084950.3.1	up
Solyc01g112070.3.1	up
Solyc03g097600.3.1	up
Solyc02g085020.3.1	up
Solyc11g006910.2.1	up
Solyc10g005900.3.1	up
Solyc03g098730.1.1	up
Solyc12g005840.2.1	up
Solyc01g107780.3.1	up
Solyc12g006310.2.1	up
Solyc11g008490.2.1	up
Solyc03g031440.3.1	up
Solyc02g036350.3.1	up
Solyc09g056360.3.1	up
Solyc10g018260.1.1	up
Solyc07g064620.2.1	up
Solyc06g009050.3.1	up
BGI_novel_G004638	up
Solyc01g108550.1.1	up
Solyc10g017960.2.1	up
BGI_novel_G005041	up
Solyc07g024000.3.1	up
Solyc08g081360.3.1	up
Solyc05g007060.3.1	up
Solyc05g006920.3.1	up
Solyc02g080070.3.1	up
Solyc03g124110.2.1	up
Solyc02g086110.3.1	up
Solyc10g011660.3.1	up
Solyc02g086650.3.1	up
Solyc06g011350.3.1	up
Solyc03g007770.3.1	up
Solyc07g054270.3.1	up
Solyc10g074800.2.1	up
Solyc00g136560.3.1	up
Solyc04g005070.3.1	up
BGI_novel_G004717	up
Solyc05g025920.3.1	up
Solyc03g114940.3.1	up
Solyc02g085210.1.1	up
Solyc12g009050.2.1	up
Solyc06g009240.3.1	up
Solyc06g076440.2.1	up
Solyc02g078380.3.1	up
Solyc09g059430.3.1	up
Solyc02g093430.3.1	up
Solyc06g036180.3.1	up
Solyc12g005160.2.1	up
Solyc06g069710.3.1	up
Solyc08g083130.3.1	up
Solyc04g077980.1.1	up
Solyc01g009860.3.1	up
Solyc05g008390.3.1	up
Solyc05g008290.3.1	up
Solyc06g062910.2.1	up
Solyc04g078440.3.1	up
Solyc06g076380.1.1	up
Solyc03g111930.3.1	up
Solyc12g008840.2.1	up
Solyc08g066260.3.1	up
Solyc03g032010.3.1	up
Solyc03g113410.2.1	up
Solyc01g080370.3.1	up
Solyc07g063620.3.1	up
Solyc04g080890.3.1	up
Solyc05g052030.1.1	up
Solyc03g071590.3.1	up
Solyc02g082070.3.1	up
Solyc11g045230.2.1	up
Solyc09g072770.1.1	up
Solyc02g071970.1.1	up
Solyc08g075030.3.1	up
Solyc01g006730.3.1	up
Solyc05g047550.3.1	up
Solyc05g015480.3.1	up
Solyc02g072210.1.1	up
Solyc06g053840.3.1	up
Solyc10g007750.1.1	up
Solyc08g076880.3.1	up
Solyc08g013920.3.1	up
Solyc06g054220.2.1	up
Solyc06g068940.3.1	up
Solyc12g007100.2.1	up
Solyc10g080980.2.1	up
Solyc07g045200.1.1	up
Solyc06g073165.1.1	up
Solyc02g086100.3.1	up
Solyc01g066070.3.1	up
Solyc03g122120.3.1	up
BGI_novel_G000644	up
Solyc10g051120.2.1	up
Solyc01g080460.3.1	up
Solyc02g084650.3.1	up
BGI_novel_G004229	up
Solyc07g056190.3.1	up
Solyc04g079780.3.1	up
BGI_novel_G000702	up
Solyc02g088840.3.1	up
Solyc03g121540.3.1	up
Solyc02g068280.3.1	up
Solyc05g007470.3.1	up
Solyc05g007460.3.1	up
Solyc12g009560.2.1	up
Solyc05g013580.3.1	up
Solyc01g007110.3.1	up
Solyc06g007860.1.1	up
Solyc04g012160.3.1	up
Solyc07g064010.3.1	up
Solyc11g056620.2.1	up
Solyc06g008870.2.1	up
Solyc02g070280.3.1	up
Solyc05g015170.3.1	up
Solyc05g051970.3.1	up
BGI_novel_G005754	up
Solyc06g066290.3.1	up
Solyc07g043680.3.1	up
Solyc10g006110.3.1	up
Solyc07g063850.3.1	up
Solyc01g097240.3.1	up
Solyc10g081710.2.1	up
Solyc12g009925.1.1	up
Solyc03g005380.3.1	up
Solyc03g019770.3.1	up
Solyc06g063060.3.1	up
Solyc10g081670.2.1	up
Solyc02g088340.3.1	up
Solyc07g066180.2.1	up
Solyc06g066370.3.1	up
Solyc02g021590.3.1	up
Solyc06g051730.3.1	up
Solyc03g044790.3.1	up
Solyc09g014450.3.1	up
Solyc03g115060.3.1	up
Solyc09g091000.3.1	up
Solyc04g071750.3.1	up
Solyc10g086160.1.1	up
BGI_novel_G005264	up
Solyc03g115410.3.1	up
Solyc10g005100.3.1	up
Solyc09g010000.3.1	up
Solyc07g021020.3.1	up
Solyc12g010670.1.1	up
Solyc02g088290.3.1	up
Solyc08g005380.1.1	up
BGI_novel_G003057	up
Solyc12g009820.2.1	up
Solyc01g108780.3.1	up
Solyc02g071350.3.1	up
Solyc03g114710.3.1	up
Solyc09g011710.3.1	up
Solyc02g092460.3.1	up
Solyc05g007080.3.1	up
Solyc09g098190.3.1	up
Solyc10g006340.3.1	up
BGI_novel_G001240	up
Solyc01g095305.1.1	up
Solyc03g112300.3.1	up
Solyc09g090730.2.1	up
Solyc08g044540.1.1	up
Solyc00g174340.2.1	up
Solyc12g009010.2.1	up
Solyc08g080290.3.1	up
Solyc02g082260.3.1	up
Solyc01g087980.3.1	up
Solyc01g098140.3.1	up
Solyc06g007440.3.1	up
Solyc11g007760.2.1	up
Solyc09g082590.3.1	up
Solyc08g077210.3.1	up
Solyc08g077900.3.1	up
Solyc03g007060.3.1	up
BGI_novel_G003778	up
Solyc05g055800.3.1	up
Solyc04g079660.2.1	up
Solyc12g096710.2.1	up
Solyc04g007600.3.1	up
Solyc01g006735.1.1	up
Solyc07g064340.3.1	up
Solyc12g006960.2.1	up
Solyc11g008720.2.1	up
Solyc08g014130.3.1	up
Solyc03g120120.3.1	up
Solyc12g045030.2.1	up
Solyc02g088560.3.1	up
Solyc05g053400.2.1	up
Solyc09g007010.1.1	up
Solyc10g080100.2.1	up
Solyc08g078060.3.1	up
Solyc03g121210.3.1	up
Solyc02g077500.2.1	up
Solyc06g009170.3.1	up
Solyc01g006760.3.1	up
Solyc05g024180.3.1	up
Solyc12g015900.1.1	up
Solyc11g044920.1.1	up
Solyc09g090840.3.1	up
Solyc03g117590.3.1	up
Solyc06g068540.3.1	up
Solyc07g056420.4.1	up
Solyc10g009010.3.1	up
Solyc07g006020.3.1	up
Solyc11g072960.1.1	up
Solyc02g072530.2.1	up
Solyc01g008440.3.1	up
Solyc05g008130.3.1	up
Solyc10g051020.2.1	up
Solyc08g065560.1.1	up
Solyc05g052280.3.1	up
Solyc09g065540.3.1	up
Solyc01g106600.2.1	up
Solyc10g082010.1.1	up
Solyc05g053290.3.1	up
Solyc09g091610.3.1	up
Solyc11g012450.2.1	up
Solyc06g073010.3.1	up
Solyc12g044610.2.1	up
Solyc07g062500.3.1	up
Solyc08g079280.3.1	up
Solyc12g096010.2.1	up
Solyc06g061240.3.1	up
Solyc12g089180.2.1	up
Solyc05g051500.3.1	up
BGI_novel_G005788	up
Solyc06g009140.3.1	up
Solyc06g084180.3.1	up
Solyc02g084240.3.1	up
Solyc06g082820.3.1	up
Solyc03g006770.3.1	up
Solyc09g007780.1.1	up
Solyc02g067510.3.1	up
Solyc04g079420.3.1	up
Solyc12g094390.1.1	up
Solyc06g062820.3.1	up
Solyc03g120840.2.1	up
Solyc07g061730.3.1	up
Solyc09g025230.3.1	up
Solyc12g009280.2.1	up
Solyc06g011440.1.1	up
Solyc08g080310.1.1	up
Solyc10g084260.2.1	up
Solyc12g088200.2.1	up
Solyc12g044920.2.1	up
Solyc02g067040.3.1	up
Solyc05g045660.3.1	up
Solyc12g009160.2.1	up
Solyc05g046120.3.1	up
Solyc02g069090.2.1	up
Solyc04g008360.3.1	up
Solyc02g071090.3.1	up
Solyc06g064660.3.1	up
Solyc01g090680.3.1	up
Solyc01g009480.3.1	up
Solyc03g117660.3.1	up
Solyc11g066580.2.1	up
Solyc01g088820.2.1	up
Solyc01g010880.3.1	up
Solyc12g098850.2.1	up
Solyc07g056630.3.1	up
Solyc02g091480.1.1	up
Solyc10g085130.2.1	up
Solyc10g049800.2.1	up
Solyc08g013910.3.1	up
Solyc02g067800.3.1	up
Solyc01g103980.3.1	up
Solyc09g075660.3.1	up
Solyc02g014530.3.1	up
BGI_novel_G001620	up
Solyc01g067380.3.1	up
Solyc04g082440.3.1	up
Solyc09g010790.1.1	up
Solyc12g005660.2.1	up
Solyc12g094680.2.1	up
Solyc02g082660.3.1	up
Solyc10g079275.1.1	up
Solyc12g009930.2.1	up
Solyc05g026360.3.1	up
Solyc08g067960.3.1	up
Solyc03g112340.1.1	up
Solyc06g053220.3.1	up
Solyc07g006350.3.1	up
Solyc01g087450.3.1	up
Solyc10g081620.2.1	up
Solyc03g006470.3.1	up
Solyc10g009030.3.1	up
Solyc01g068460.3.1	up
Solyc12g099070.1.1	up
Solyc04g011650.3.1	up
Solyc06g071190.3.1	up
Solyc03g123420.1.1	up
Solyc03g019650.3.1	up
Solyc09g018460.1.1	up
Solyc05g050590.3.1	up
Solyc05g055860.3.1	up
Solyc12g011370.2.1	up
Solyc01g095270.3.1	up
Solyc06g054480.3.1	up
Solyc07g042520.3.1	up
Solyc00g030520.3.1	up
Solyc03g118000.1.1	up
Solyc02g087665.1.1	up
Solyc06g036430.3.1	up
Solyc01g107120.3.1	up
Solyc07g056000.2.1	up
Solyc11g013810.2.1	up
Solyc12g088830.2.1	up
Solyc11g013330.2.1	up
Solyc03g117675.1.1	up
Solyc03g096390.3.1	up
Solyc03g080030.3.1	up
Solyc03g005720.3.1	up
Solyc12g010540.1.1	up
Solyc05g012560.2.1	up
Solyc02g092930.1.1	up
Solyc10g086150.2.1	up
Solyc04g077810.1.1	up
BGI_novel_G003256	up
Solyc03g080040.1.1	up
Solyc07g044990.3.1	up
Solyc06g074760.2.1	up
Solyc11g010440.2.1	up
Solyc07g041900.3.1	up
Solyc01g010280.3.1	up
Solyc04g050130.1.1	up
Solyc03g006110.3.1	up
Solyc05g052420.2.1	up
Solyc10g008920.1.1	up
Solyc11g040340.2.1	up
Solyc02g083835.1.1	up
Solyc04g072180.2.1	up
Solyc05g007780.3.1	up
Solyc09g082550.3.1	up
Solyc01g105720.2.1	up
Solyc04g014820.3.1	up
Solyc08g008240.3.1	up
Solyc04g025040.1.1	up
Solyc12g098590.2.1	up
Solyc12g099780.2.1	up
Solyc06g084620.1.1	up
Solyc01g096020.3.1	up
Solyc05g054620.3.1	up
Solyc02g062330.2.1	up
Solyc01g011050.3.1	up
Solyc06g082770.3.1	up
Solyc03g114100.1.1	up
Solyc02g014860.3.1	up
BGI_novel_G005307	up
Solyc03g026280.3.1	up
Solyc12g017850.2.1	up
Solyc06g084610.3.1	up
Solyc10g009340.1.1	up
Solyc07g055720.3.1	up
Solyc01g068110.2.1	up
Solyc01g066810.3.1	up
Solyc10g083340.2.1	up
Solyc05g005030.3.1	up
Solyc10g084540.2.1	up
Solyc02g085430.3.1	up
Solyc07g054233.1.1	up
Solyc07g006590.1.1	up
Solyc01g095990.3.1	up
Solyc10g076320.2.1	up
Solyc01g108270.3.1	up
Solyc06g063360.4.1	up
Solyc02g065720.3.1	up
Solyc03g007040.3.1	up
Solyc02g038740.3.1	up
Solyc04g008210.2.1	up
Solyc02g086463.1.1	up
Solyc01g100470.2.1	up
Solyc05g051900.3.1	up
Solyc02g030300.3.1	up
Solyc02g069100.3.1	up
Solyc05g052040.1.1	up
Solyc09g066220.1.1	up
Solyc05g009650.3.1	up
Solyc03g007870.3.1	up
Solyc05g051830.3.1	up
Solyc12g097050.2.1	up
Solyc07g042550.3.1	up
Solyc04g078880.3.1	up
Solyc09g092220.3.1	up
Solyc12g056760.2.1	up
Solyc01g102280.3.1	up
Solyc06g008300.3.1	up
Solyc04g007840.3.1	up
BGI_novel_G004199	up
Solyc04g008110.3.1	up
Solyc11g073120.2.1	up
Solyc02g085000.3.1	up
Solyc08g060920.3.1	up
Solyc12g057080.2.1	up
BGI_novel_G004847	up
Solyc07g009410.3.1	up
Solyc01g006750.2.1	up
Solyc04g015580.3.1	up
Solyc01g006880.3.1	up
Solyc01g068120.3.1	up
Solyc01g066420.2.1	up
Solyc02g091710.3.1	up
Solyc01g028805.1.1	up
Solyc06g068460.3.1	up
Solyc08g005790.3.1	up
Solyc04g005910.3.1	up
Solyc07g022910.3.1	up
BGI_novel_G000643	up
Solyc04g049090.3.1	up
Solyc02g094300.3.1	up
Solyc08g006330.3.1	up
BGI_novel_G005043	up
Solyc02g082350.3.1	up
Solyc01g099820.3.1	up
Solyc06g065740.3.1	up
Solyc07g054237.1.1	up
Solyc06g050500.2.1	up
Solyc05g049890.1.1	up
Solyc09g092260.3.1	up
Solyc04g056492.1.1	up
Solyc08g066960.3.1	up
Solyc04g018110.1.1	up
Solyc03g082610.1.1	up
Solyc09g008820.3.1	up
Solyc11g005670.2.1	up
Solyc02g072540.3.1	up
Solyc09g082150.1.1	up
Solyc01g067660.3.1	up
Solyc10g086080.2.1	up
Solyc07g008920.3.1	up
Solyc04g064590.2.1	up
Solyc01g087990.3.1	up
Solyc03g097090.3.1	up
Solyc05g008490.1.1	up
Solyc01g066410.1.1	up
Solyc09g010090.4.1	up
Solyc06g071400.3.1	up
Solyc10g017580.3.1	up
Solyc12g044950.2.1	up
Solyc06g054470.1.1	up
Solyc09g064810.3.1	up
Solyc03g121040.3.1	up
Solyc06g008650.3.1	up
BGI_novel_G000766	up
Solyc06g063070.3.1	up
Solyc08g076860.3.1	up
Solyc03g097230.1.1	up
Solyc08g006440.3.1	up
Solyc01g073640.3.1	up
Solyc06g071830.2.1	up
Solyc01g005070.3.1	up
Solyc02g082270.3.1	up
Solyc12g010360.2.1	up
Solyc12g014240.2.1	up
Solyc01g096170.3.1	up
Solyc04g076980.3.1	up
Solyc08g081970.3.1	up
Solyc08g079670.3.1	up
Solyc02g077490.3.1	up
Solyc02g070630.3.1	up
Solyc10g083730.2.1	up
Solyc02g076860.3.1	up
Solyc03g098740.1.1	up
Solyc06g008200.3.1	up
Solyc06g069060.1.1	up
Solyc09g009010.3.1	up
Solyc10g006570.2.1	up
Solyc12g042780.2.1	up
Solyc03g117420.3.1	up
Solyc09g065820.3.1	up
Solyc06g008663.1.1	up
Solyc07g054830.3.1	up
Solyc09g007790.1.1	up
Solyc03g098490.1.1	up
Solyc02g085130.3.1	up
Solyc04g081670.3.1	up
Solyc03g112860.3.1	up
Solyc08g078490.3.1	up
Solyc06g083150.3.1	up
Solyc08g076670.3.1	up
Solyc01g006790.2.1	up
Solyc01g091320.3.1	up
Solyc02g087060.3.1	up
Solyc06g068500.3.1	up
Solyc01g103030.3.1	up
Solyc06g054270.3.1	up
Solyc09g008200.3.1	up
Solyc02g071280.3.1	up
Solyc06g071380.3.1	up
Solyc01g056720.3.1	up
Solyc02g078400.3.1	up
Solyc06g075100.3.1	up
Solyc02g067220.3.1	up
Solyc05g008400.3.1	up
Solyc12g070200.2.1	up
Solyc07g066300.3.1	up
Solyc02g081580.3.1	up
Solyc08g016190.3.1	up
Solyc04g014430.2.1	up
Solyc01g007210.3.1	up
Solyc02g079030.3.1	up
Solyc02g078660.3.1	up
Solyc02g076660.3.1	up
Solyc11g044740.2.1	up
Solyc11g012020.2.1	up
Solyc09g074280.1.1	up
Solyc05g055920.3.1	up
Solyc03g034280.2.1	up
Solyc09g092360.3.1	up
Solyc05g008640.1.1	up
Solyc05g055910.3.1	up
Solyc05g055710.3.1	up
Solyc12g088360.2.1	up
Solyc01g104320.3.1	up
Solyc04g058100.3.1	up
Solyc01g005510.3.1	up
Solyc10g081730.2.1	up
Solyc03g032210.3.1	up
Solyc05g053620.3.1	up
Solyc07g065980.3.1	up
Solyc06g073350.3.1	up
Solyc06g062905.1.1	up
Solyc05g013345.1.1	up
Solyc01g098130.2.1	up
Solyc07g051840.3.1	up
Solyc04g079520.3.1	up
Solyc02g043810.3.1	up
Solyc10g017620.3.1	up
Solyc10g007270.3.1	up
Solyc11g010870.2.1	up
Solyc10g055470.2.1	up
Solyc02g092330.3.1	up
Solyc11g045670.2.1	up
Solyc12g094510.2.1	up
Solyc09g075210.3.1	up
Solyc11g006890.2.1	up
Solyc06g005910.3.1	up
Solyc12g005320.2.1	up
Solyc11g040280.2.1	up
Solyc07g062560.3.1	up
Solyc12g006620.2.1	up
BGI_novel_G005262	up
Solyc12g013895.1.1	up
Solyc06g054000.1.1	up
BGI_novel_G000217	up
Solyc10g076450.2.1	up
Solyc03g114210.3.1	up
Solyc03g019680.3.1	up
Solyc02g065700.3.1	up
Solyc02g093750.3.1	up
Solyc01g097230.3.1	up
Solyc06g054540.3.1	up
BGI_novel_G004345	up
Solyc01g010950.3.1	up
Solyc10g078170.2.1	up
Solyc02g083280.3.1	up
Solyc09g061230.3.1	up
Solyc03g058430.2.1	up
Solyc04g011500.3.1	up
Solyc02g069300.1.1	up
Solyc03g044910.1.1	up
Solyc01g111270.3.1	up
BGI_novel_G003266	up
Solyc04g072460.3.1	up
Solyc11g008030.2.1	up
Solyc10g085440.1.1	up
Solyc03g034230.3.1	up
Solyc01g097180.2.1	up
Solyc12g005580.2.1	up
Solyc08g007150.1.1	up
Solyc03g063730.3.1	up
Solyc09g072640.3.1	up
Solyc02g067450.3.1	up
Solyc02g089870.2.1	up
Solyc05g007580.1.1	up
Solyc04g054320.3.1	up
Solyc04g080940.3.1	up
Solyc02g078320.2.1	up
Solyc01g086870.3.1	up
Solyc01g010080.3.1	up
Solyc01g100460.3.1	up
Solyc01g094320.3.1	up
Solyc01g109090.2.1	up
Solyc02g014490.3.1	up
Solyc08g067760.3.1	up
Solyc12g098820.2.1	up
Solyc01g086640.2.1	up
Solyc07g052060.2.1	up
Solyc06g072590.3.1	up
Solyc10g050470.2.1	up
Solyc03g083270.3.1	up
Solyc05g050090.3.1	up
Solyc11g010250.1.1	up
Solyc10g078173.1.1	up
Solyc11g032100.2.1	up
Solyc05g050110.3.1	up
Solyc03g078260.3.1	up
Solyc04g050621.1.1	up
Solyc05g007830.3.1	up
Solyc08g083330.2.1	up
Solyc09g092120.3.1	up
Solyc04g077010.3.1	up
Solyc06g053760.3.1	up
Solyc05g054360.3.1	up
Solyc06g084370.1.1	up
Solyc05g008120.3.1	up
Solyc04g082000.3.1	up
Solyc05g047640.3.1	up
Solyc01g066380.3.1	up
Solyc04g081490.3.1	up
Solyc07g054250.2.1	up
Solyc03g006530.3.1	up
Solyc06g009540.1.1	up
Solyc08g006290.2.1	up
Solyc12g096320.2.1	up
Solyc06g068120.3.1	up
Solyc06g073240.3.1	up
Solyc12g014580.2.1	up
Solyc06g076450.3.1	up
Solyc07g054540.3.1	up
Solyc03g062880.2.1	up
Solyc04g078640.2.1	up
Solyc11g045610.2.1	up
Solyc03g043930.3.1	up
Solyc05g012330.3.1	up
Solyc06g084060.3.1	up
Solyc02g084860.1.1	up
Solyc05g015710.3.1	up
Solyc01g096420.3.1	up
Solyc10g055240.2.1	up
Solyc10g084500.1.1	up
Solyc01g106310.3.1	up
Solyc08g006280.2.1	up
Solyc03g058910.3.1	up
Solyc11g071740.2.1	up
Solyc10g084560.2.1	up
Solyc02g087670.3.1	up
Solyc01g096690.2.1	up
Solyc12g098740.2.1	up
Solyc00g257110.3.1	up
Solyc01g081410.3.1	up
Solyc07g055440.2.1	up
Solyc01g073910.3.1	up
Solyc03g032240.3.1	up
Solyc11g044860.2.1	up
Solyc06g076090.3.1	up
Solyc06g051980.3.1	up
Solyc12g088110.2.1	up
Solyc01g007120.3.1	up
Solyc10g009140.3.1	up
Solyc03g083785.1.1	up
Solyc06g065900.3.1	up
Solyc08g066990.3.1	up
Solyc06g008680.3.1	up
Solyc08g067410.2.1	up
Solyc04g014380.3.1	up
Solyc04g005100.3.1	up
Solyc12g088450.2.1	up
Solyc03g116490.1.1	up
Solyc06g066010.3.1	up
Solyc07g042490.1.1	up
Solyc08g062860.3.1	up
Solyc07g005040.3.1	up
Solyc09g011550.2.1	up
Solyc07g064200.3.1	up
Solyc11g066270.2.1	up
Solyc02g088270.3.1	up
Solyc10g081060.2.1	up
Solyc12g008490.2.1	up
Solyc07g040840.2.1	up
Solyc01g107090.2.1	up
Solyc05g015610.3.1	up
Solyc09g066140.3.1	up
Solyc08g016500.3.1	up
Solyc01g104750.3.1	up
Solyc04g024940.3.1	up
Solyc05g009420.1.1	up
Solyc03g124050.3.1	up
Solyc05g054050.3.1	up
Solyc11g071410.2.1	up
Solyc06g073930.3.1	up
Solyc04g082060.3.1	up
Solyc02g092550.3.1	up
Solyc03g112730.3.1	up
Solyc01g067370.3.1	up
Solyc12g088670.2.1	up
Solyc05g040040.1.1	up
Solyc02g076810.3.1	up
Solyc06g084615.1.1	up
Solyc03g025350.3.1	up
Solyc03g113600.3.1	up
Solyc01g100900.3.1	up
Solyc06g071410.3.1	up
Solyc07g041230.3.1	up
Solyc11g005420.2.1	up
Solyc12g057060.2.1	up
Solyc03g006130.3.1	up
Solyc03g118425.1.1	up
Solyc05g009170.2.1	up
Solyc03g083910.4.1	up
Solyc06g083800.3.1	up
Solyc04g011720.3.1	up
Solyc01g090340.2.1	up
Solyc03g098500.3.1	up
Solyc06g051750.3.1	up
Solyc02g088325.1.1	up
Solyc07g017230.3.1	up
Solyc02g088090.1.1	up
Solyc01g099385.1.1	up
Solyc01g108190.3.1	up
Solyc01g109530.3.1	up
Solyc02g077590.1.1	up
Solyc04g079940.3.1	up
Solyc08g008120.3.1	up
Solyc04g009380.2.1	up
Solyc06g009390.3.1	up
Solyc00g289230.2.1	up
Solyc06g076130.3.1	up
Solyc01g109250.2.1	up
Solyc01g079550.2.1	up
Solyc01g056310.3.1	up
Solyc09g007535.1.1	up
Solyc12g096630.2.1	up
Solyc11g066330.1.1	up
Solyc12g096640.2.1	up
Solyc07g063590.3.1	up
Solyc11g069230.2.1	up
Solyc10g081460.2.1	up
Solyc04g074830.1.1	up
Solyc05g015460.3.1	up
Solyc07g064560.3.1	up
Solyc10g005300.3.1	up
Solyc03g063480.2.1	up
Solyc02g062500.3.1	up
Solyc03g123390.3.1	up
Solyc02g070580.1.1	up
Solyc04g079640.3.1	up
Solyc05g047460.3.1	up
Solyc10g084990.2.1	up
Solyc03g006630.3.1	up
Solyc01g080520.3.1	up
Solyc10g006450.3.1	up
Solyc03g005630.3.1	up
Solyc11g017090.2.1	up
Solyc08g078820.3.1	up
Solyc06g060160.2.1	up
Solyc06g064640.3.1	up
Solyc07g062490.1.1	up
Solyc01g087820.2.1	up
Solyc03g121940.3.1	up
Solyc11g008860.2.1	up
Solyc07g056230.3.1	up
Solyc10g084023.1.1	up
Solyc04g078030.3.1	up
Solyc05g051050.3.1	up
Solyc11g008350.2.1	up
Solyc03g093550.1.1	up
Solyc06g083000.1.1	up
Solyc04g054960.1.1	up
Solyc05g051570.3.1	up
Solyc03g116700.3.1	up
Solyc00g157080.2.1	up
Solyc01g011430.3.1	up
Solyc05g013980.3.1	up
Solyc01g109860.3.1	up
Solyc02g068920.3.1	up
Solyc12g088250.2.1	up
Solyc01g098590.3.1	up
Solyc08g016275.1.1	up
Solyc05g042170.1.1	up
Solyc05g055500.1.1	up
Solyc06g063050.3.1	up
Solyc02g077510.3.1	up
Solyc12g096830.2.1	up
Solyc08g023270.3.1	up
Solyc07g066220.3.1	up
Solyc02g087280.3.1	up
Solyc10g080130.2.1	up
Solyc12g008660.1.1	up
Solyc08g048450.3.1	up
Solyc08g043140.3.1	up
Solyc06g053350.3.1	up
Solyc04g074760.3.1	up
Solyc04g009510.3.1	up
Solyc11g065260.2.1	up
Solyc12g010400.2.1	up
Solyc01g005500.3.1	up
Solyc08g028780.1.1	up
Solyc03g121460.1.1	up
Solyc02g071860.3.1	up
Solyc08g080520.3.1	up
Solyc03g058890.3.1	up
Solyc07g056340.3.1	up
BGI_novel_G004366	up
Solyc08g007460.2.1	up
Solyc05g025780.3.1	up
Solyc06g007430.2.1	up
Solyc06g074940.3.1	up
Solyc01g008240.3.1	up
Solyc00g030510.3.1	up
Solyc06g050700.3.1	up
Solyc04g076990.3.1	up
Solyc02g079870.3.1	up
Solyc12g009190.2.1	up
Solyc12g088820.2.1	up
Solyc03g113440.3.1	up
Solyc02g086990.3.1	up
Solyc05g014700.3.1	up
Solyc05g050280.3.1	up
Solyc02g078030.2.1	up
Solyc02g031960.3.1	up
Solyc09g014310.3.1	up
Solyc09g011800.3.1	up
Solyc06g053670.1.1	up
Solyc01g067440.3.1	up
Solyc06g075090.3.1	up
Solyc05g047570.2.1	up
Solyc09g057680.3.1	up
Solyc05g046300.3.1	up
Solyc03g006490.3.1	up
Solyc10g078940.2.1	up
Solyc08g028990.1.1	up
Solyc06g074620.3.1	up
Solyc01g098020.2.1	up
Solyc01g110030.3.1	up
Solyc03g116950.2.1	up
Solyc08g062960.3.1	up
Solyc05g012230.3.1	up
Solyc03g052990.3.1	up
Solyc02g092145.1.1	up
Solyc01g109950.3.1	up
Solyc10g075150.2.1	up
Solyc01g088160.3.1	up
Solyc10g007250.1.1	up
Solyc03g032090.1.1	up
Solyc02g089520.2.1	up
Solyc03g096290.3.1	up
Solyc10g081700.2.1	up
Solyc06g072320.3.1	up
Solyc12g044240.2.1	up
Solyc01g081240.3.1	up
Solyc02g087520.3.1	up
Solyc02g092230.3.1	up
Solyc08g029240.3.1	up
Solyc09g075650.3.1	up
Solyc01g006150.3.1	up
Solyc01g005610.3.1	up
Solyc02g024060.2.1	up
Solyc05g055180.3.1	up
Solyc04g025280.3.1	up
Solyc12g006370.3.1	up
Solyc10g005250.3.1	up
Solyc03g121220.2.1	up
Solyc01g005430.3.1	up
Solyc09g092340.3.1	up
Solyc12g009620.2.1	up
Solyc12g027880.2.1	up
Solyc05g009500.3.1	up
Solyc07g043250.1.1	up
Solyc01g091950.3.1	up
Solyc09g090970.3.1	up
Solyc10g007070.3.1	up
Solyc02g089490.3.1	up
Solyc12g096970.2.1	up
Solyc12g087930.1.1	up
Solyc01g096120.3.1	up
Solyc07g044980.3.1	up
Solyc01g098490.3.1	up
Solyc11g010850.2.1	up
Solyc09g074820.3.1	up
Solyc11g044460.2.1	up
Solyc10g084880.3.1	up
Solyc10g086120.2.1	up
Solyc11g008900.2.1	up
Solyc06g069320.3.1	up
Solyc08g080380.3.1	up
Solyc03g078420.3.1	up
Solyc10g085090.2.1	up
Solyc02g021410.3.1	up
Solyc03g112530.3.1	up
Solyc02g063542.1.1	up
Solyc01g106900.3.1	up
BGI_novel_G004522	up
Solyc12g099410.2.1	up
Solyc01g005930.3.1	up
Solyc05g052070.3.1	up
Solyc11g065740.2.1	up
BGI_novel_G003329	up
Solyc09g010370.3.1	up
Solyc07g053910.3.1	up
Solyc05g023740.3.1	up
Solyc12g100190.2.1	up
Solyc08g079420.3.1	up
Solyc10g050970.1.1	up
Solyc07g008070.1.1	up
Solyc09g007530.3.1	up
Solyc08g008650.1.1	up
Solyc11g066670.1.1	up
Solyc02g064795.1.1	up
Solyc03g115610.3.1	up
Solyc09g007370.3.1	up
Solyc08g062180.2.1	up
Solyc06g005240.3.1	up
Solyc05g055980.3.1	up
Solyc09g089650.1.1	up
Solyc08g076930.1.1	up
Solyc08g005040.1.1	up
Solyc04g081060.3.1	up
Solyc08g007230.2.1	up
Solyc07g017560.3.1	up
Solyc07g065500.2.1	up
Solyc11g005270.1.1	up
Solyc03g116465.1.1	up
Solyc03g093140.3.1	up
Solyc06g049020.1.1	up
Solyc06g062360.3.1	up
Solyc04g076880.3.1	up
Solyc11g062410.2.1	up
Solyc01g107980.3.1	up
Solyc12g088040.2.1	up
BGI_novel_G002262	up
Solyc01g095700.3.1	up
Solyc03g025190.4.1	up
Solyc06g083960.2.1	up
Solyc02g014450.2.1	up
Solyc04g079090.3.1	up
Solyc10g079910.2.1	up
Solyc05g056480.3.1	up
Solyc06g071070.1.1	up
Solyc05g013350.3.1	up
Solyc12g035600.2.1	up
Solyc03g059260.3.1	up
Solyc01g006780.3.1	up
Solyc06g052070.3.1	up
Solyc03g093610.1.1	up
Solyc07g008310.3.1	up
Solyc10g077010.2.1	up
Solyc02g062790.3.1	up
Solyc09g092600.3.1	up
Solyc02g014290.1.1	up
Solyc05g052550.1.1	up
Solyc01g008680.3.1	up
Solyc12g009230.2.1	up
Solyc09g011560.2.1	up
Solyc02g068490.3.1	up
Solyc02g022910.3.1	up
Solyc07g024020.2.1	up
Solyc07g005970.3.1	up
Solyc07g052470.3.1	up
Solyc12g019770.1.1	up
Solyc11g044450.2.1	up
Solyc01g099500.1.1	up
Solyc08g081457.1.1	up
Solyc11g006520.2.1	up
Solyc10g085960.1.1	up
Solyc03g093080.3.1	up
Solyc11g072910.1.1	up
Solyc07g007430.3.1	up
Solyc03g065205.1.1	up
Solyc01g005050.3.1	up
Solyc01g096840.3.1	up
Solyc05g054310.3.1	up
Solyc07g007760.3.1	up
Solyc08g067930.3.1	up
Solyc07g008180.3.1	up
Solyc01g099860.3.1	up
Solyc05g008440.2.1	up
Solyc10g054050.2.1	up
Solyc04g054690.3.1	up
Solyc03g114110.3.1	up
Solyc03g034060.3.1	up
Solyc11g051160.2.1	up
Solyc02g073571.1.1	up
Solyc01g095550.2.1	up
Solyc08g081990.3.1	up
Solyc07g008280.3.1	up
Solyc02g020890.3.1	up
Solyc01g096370.3.1	up
Solyc07g041720.1.1	up
Solyc07g064710.3.1	up
Solyc09g011860.3.1	up
Solyc02g064830.3.1	up
Solyc01g109500.3.1	up
Solyc02g069080.3.1	up
Solyc06g053230.3.1	up
Solyc12g094610.2.1	up
Solyc06g076600.2.1	up
Solyc05g051890.1.1	up
Solyc12g015660.2.1	up
Solyc03g013310.3.1	up
Solyc09g082080.1.1	up
Solyc10g084820.2.1	up
Solyc12g006080.2.1	up
Solyc02g093570.2.1	up
Solyc08g014580.3.1	up
Solyc04g054260.3.1	up
Solyc01g105220.3.1	up
Solyc00g080750.3.1	up
Solyc10g008360.2.1	up
Solyc02g064680.3.1	up
Solyc10g077060.2.1	up
Solyc08g014450.3.1	up
Solyc05g015070.3.1	up
Solyc06g052040.3.1	up
Solyc09g074080.2.1	up
Solyc03g007470.3.1	up
Solyc10g086740.2.1	up
Solyc12g094550.2.1	up
Solyc11g005380.2.1	up
Solyc00g005094.1.1	up
Solyc12g088030.2.1	up
Solyc08g067400.1.1	up
Solyc03g051970.3.1	up
Solyc02g065000.1.1	up
Solyc03g005890.1.1	up
Solyc08g076940.1.1	up
Solyc09g075440.3.1	up
Solyc11g012260.2.1	up
Solyc10g085215.1.1	up
Solyc11g005980.2.1	up
Solyc05g054770.3.1	up
Solyc12g006790.2.1	up
Solyc03g120650.3.1	up
Solyc10g076900.2.1	up
Solyc12g005930.2.1	up
Solyc07g063030.2.1	up
Solyc05g012610.3.1	up
Solyc06g048920.3.1	up
Solyc09g075060.3.1	up
Solyc03g098590.3.1	up
Solyc09g018550.1.1	up
Solyc01g087030.3.1	up
Solyc07g008300.2.1	up
Solyc01g066430.3.1	up
Solyc07g064020.3.1	up
Solyc12g089220.2.1	up
Solyc02g080890.3.1	up
Solyc06g068270.3.1	up
Solyc02g068300.3.1	up
Solyc10g080900.2.1	up
Solyc09g008370.1.1	up
Solyc11g012470.2.1	up
Solyc04g009910.3.1	up
Solyc05g006030.3.1	up
BGI_novel_G004911	up
Solyc06g054550.3.1	up
Solyc07g066640.3.1	up
Solyc09g005110.3.1	up
Solyc04g071030.1.1	up
Solyc00g272810.1.1	up
Solyc05g015160.3.1	up
Solyc09g083200.3.1	up
Solyc01g099810.3.1	up
Solyc04g011767.1.1	up
Solyc11g066310.2.1	up
Solyc05g009720.3.1	up
Solyc01g068065.1.1	up
Solyc07g043490.1.1	up
Solyc09g015080.3.1	up
Solyc05g007085.1.1	up
Solyc05g013630.1.1	up
Solyc04g048980.3.1	up
Solyc03g121920.3.1	up
Solyc09g065390.1.1	up
Solyc07g006890.1.1	up
Solyc10g054663.1.1	up
Solyc06g084760.2.1	up
Solyc01g007950.3.1	up
Solyc06g052060.3.1	up
Solyc06g011590.2.1	up
Solyc03g123590.3.1	up
Solyc03g025740.3.1	up
Solyc06g035550.3.1	up
Solyc05g054440.3.1	up
Solyc11g064930.2.1	up
Solyc10g008410.1.1	up
Solyc04g025400.3.1	up
Solyc08g062360.3.1	up
Solyc08g077230.3.1	up
Solyc08g081820.3.1	up
Solyc04g014410.3.1	up
Solyc12g077390.2.1	up
Solyc06g009200.3.1	up
Solyc03g078490.3.1	up
Solyc03g114000.3.1	up
Solyc08g023280.3.1	up
Solyc07g008400.2.1	up
Solyc03g025570.2.1	up
Solyc02g063546.1.1	up
Solyc07g054160.3.1	up
Solyc10g046990.2.1	up
Solyc06g064910.3.1	up
Solyc06g082470.3.1	up
Solyc12g098650.2.1	up
Solyc01g095320.3.1	up
Solyc03g020040.3.1	up
Solyc01g088550.3.1	up
Solyc11g020950.2.1	up
Solyc01g044240.3.1	up
Solyc12g045020.2.1	up
Solyc02g082930.3.1	up
Solyc01g099880.3.1	up
Solyc09g074570.1.1	up
Solyc02g091430.3.1	up
Solyc01g009760.3.1	up
BGI_novel_G001592	up
Solyc10g078600.2.1	up
Solyc02g077040.4.1	up
Solyc08g063040.3.1	up
Solyc01g066290.2.1	up
Solyc04g082420.3.1	up
Solyc03g082870.3.1	up
Solyc03g104790.2.1	up
Solyc04g015530.2.1	up
Solyc05g049990.3.1	up
Solyc09g089680.3.1	up
Solyc01g091620.3.1	up
Solyc01g009060.3.1	up
Solyc07g052480.3.1	up
Solyc03g097870.3.1	up
Solyc06g063320.3.1	up
Solyc01g111500.3.1	up
Solyc10g006700.1.1	up
Solyc07g025140.3.1	up
Solyc11g064900.2.1	up
Solyc12g006000.1.1	up
Solyc12g011320.2.1	up
Solyc12g017840.2.1	up
Solyc10g049300.2.1	up
Solyc04g078660.1.1	up
Solyc02g093790.3.1	up
Solyc09g090480.2.1	up
Solyc09g090790.3.1	up
Solyc08g067390.3.1	up
Solyc10g080610.1.1	up
Solyc03g120100.3.1	up
Solyc06g073070.2.1	up
Solyc11g008580.2.1	up
Solyc12g096400.2.1	up
Solyc11g012455.1.1	up
Solyc01g008070.3.1	up
Solyc07g048035.1.1	up
Solyc07g017510.3.1	up
Solyc04g074180.4.1	up
Solyc02g091180.1.1	up
Solyc03g113950.3.1	up
Solyc02g065110.3.1	up
Solyc06g076250.3.1	up
Solyc08g016160.3.1	up
Solyc07g066520.3.1	up
Solyc06g048820.1.1	up
Solyc05g010030.3.1	up
Solyc01g108640.1.1	up
Solyc06g008910.2.1	up
Solyc01g107400.2.1	up
Solyc05g052910.3.1	up
Solyc08g008640.3.1	up
Solyc03g096890.2.1	up
Solyc03g033580.3.1	up
Solyc02g081710.1.1	up
Solyc10g085080.2.1	up
Solyc04g072020.3.1	up
Solyc01g103890.3.1	up
Solyc11g065940.2.1	up
Solyc08g005610.3.1	up
BGI_novel_G003642	up
Solyc12g040700.1.1	up
Solyc08g078757.1.1	up
Solyc03g115920.3.1	up
Solyc07g056200.3.1	up
Solyc10g076650.2.1	up
Solyc08g081980.3.1	up
Solyc03g121350.3.1	up
Solyc05g018033.1.1	up
Solyc02g036440.3.1	up
BGI_novel_G005437	up
Solyc06g063180.2.1	up
Solyc01g106940.3.1	up
Solyc04g011670.3.1	up
Solyc01g106470.3.1	up
Solyc00g007100.3.1	up
Solyc06g076780.3.1	up
Solyc05g052320.3.1	up
Solyc06g008030.3.1	up
Solyc05g006390.1.1	up
Solyc09g090160.3.1	up
Solyc12g019760.1.1	up
Solyc06g049090.3.1	up
Solyc03g093120.4.1	up
Solyc06g075550.3.1	up
Solyc04g058150.3.1	up
Solyc03g031990.3.1	up
Solyc12g094640.2.1	up
Solyc04g082210.3.1	up
Solyc01g099340.3.1	up
Solyc02g032660.3.1	up
Solyc01g105680.3.1	up
Solyc07g007610.2.1	up
Solyc06g083710.2.1	up
Solyc01g107180.3.1	up
Solyc08g078550.1.1	up
Solyc07g009440.2.1	up
Solyc01g102850.2.1	up
Solyc01g067020.3.1	up
Solyc02g085380.3.1	up
Solyc05g052270.2.1	up
Solyc03g097660.2.1	up
Solyc10g084140.2.1	up
Solyc08g067630.3.1	up
Solyc10g018420.2.1	up
Solyc04g078460.3.1	up
Solyc02g081440.3.1	up
Solyc07g053010.2.1	up
Solyc10g078650.2.1	up
Solyc01g094950.3.1	up
Solyc03g095770.3.1	up
Solyc04g008540.3.1	up
Solyc06g051680.1.1	up
Solyc01g108900.3.1	up
Solyc02g069490.3.1	up
Solyc02g089615.1.1	up
Solyc08g076870.1.1	up
Solyc05g006860.3.1	up
Solyc06g082440.1.1	up
Solyc09g005010.3.1	up
Solyc02g092750.3.1	up
Solyc02g077080.3.1	up
BGI_novel_G002474	up
Solyc01g105510.3.1	up
Solyc12g038920.2.1	up
Solyc02g078810.3.1	up
Solyc10g007310.1.1	up
Solyc09g009590.1.1	up
Solyc07g055660.2.1	up
Solyc04g077050.3.1	up
Solyc12g099790.2.1	up
Solyc04g008350.1.1	up
Solyc06g009090.1.1	up
Solyc05g051425.1.1	up
Solyc10g006660.3.1	up
Solyc09g090710.3.1	up
Solyc01g102660.3.1	up
Solyc01g096330.2.1	up
Solyc01g089980.3.1	up
Solyc07g005810.3.1	up
Solyc09g066460.3.1	up
BGI_novel_G002698	up
BGI_novel_G004533	up
BGI_novel_G000182	up
Solyc12g098120.2.1	up
Solyc07g009490.3.1	up
Solyc03g118810.1.1	up
Solyc09g010650.1.1	up
BGI_novel_G003015	up
Solyc11g012785.1.1	up
BGI_novel_G002558	up
Solyc10g005220.3.1	up
Solyc07g054860.1.1	up
Solyc10g049630.2.1	up
Solyc01g066360.3.1	up
Solyc08g082480.3.1	up
Solyc01g107730.3.1	up
Solyc08g005150.3.1	up
Solyc02g032820.3.1	up
Solyc03g121090.3.1	up
Solyc10g085370.2.1	up
Solyc04g081010.1.1	up
Solyc02g091670.1.1	up
Solyc03g083480.3.1	up
Solyc01g080400.3.1	up
Solyc03g007360.3.1	up
Solyc08g080640.2.1	up
Solyc11g068530.1.1	up
Solyc10g054100.2.1	up
Solyc09g098490.3.1	up
Solyc11g020670.1.1	up
Solyc01g067070.3.1	up
Solyc04g011520.3.1	up
Solyc02g068380.3.1	up
BGI_novel_G004570	up
Solyc04g005420.3.1	up
Solyc02g078040.3.1	up
Solyc10g050550.2.1	up
Solyc11g012780.2.1	up
Solyc05g050500.1.1	up
Solyc09g011590.3.1	up
Solyc10g076990.2.1	up
Solyc01g105410.3.1	up
Solyc03g006250.2.1	up
Solyc06g067890.3.1	up
Solyc06g061020.3.1	up
Solyc08g076050.3.1	up
Solyc04g074145.1.1	up
Solyc07g005870.3.1	up
BGI_novel_G000074	up
Solyc01g098725.1.1	up
Solyc06g043250.3.1	up
Solyc08g023630.3.1	up
Solyc01g111640.3.1	up
Solyc02g067980.3.1	up
Solyc01g111080.3.1	up
Solyc06g007370.1.1	up
Solyc09g009630.3.1	up
Solyc10g074810.2.1	up
Solyc12g009960.2.1	up
Solyc07g043500.1.1	up
Solyc02g079570.3.1	up
Solyc12g062910.2.1	up
Solyc06g069630.3.1	up
Solyc05g007675.1.1	up
Solyc04g011440.4.1	up
Solyc09g008700.2.1	up
Solyc05g052520.3.1	up
Solyc12g009900.2.1	up
Solyc03g093110.3.1	up
Solyc01g018020.2.1	up
Solyc01g107820.2.1	up
Solyc04g005550.2.1	up
Solyc01g108160.3.1	up
Solyc10g006130.1.1	up
Solyc04g071150.3.1	up
Solyc09g089560.3.1	up
Solyc09g009840.1.1	up
Solyc01g099940.3.1	up
Solyc12g044270.2.1	up
Solyc06g076390.3.1	up
Solyc01g007240.3.1	up
Solyc08g078760.1.1	up
Solyc08g061490.3.1	up
Solyc12g006630.2.1	up
BGI_novel_G005143	up
Solyc06g007190.3.1	up
Solyc04g049400.3.1	up
Solyc08g062840.1.1	up
Solyc01g103240.3.1	up
BGI_novel_G004910	up
Solyc02g081190.3.1	up
Solyc02g090490.3.1	up
Solyc12g095800.2.1	up
Solyc10g078270.2.1	up
Solyc09g011690.3.1	up
Solyc08g005580.3.1	up
Solyc03g005660.3.1	up
Solyc10g051273.1.1	up
Solyc02g093335.1.1	up
Solyc11g005560.2.1	up
Solyc07g063870.3.1	up
Solyc06g082980.3.1	up
Solyc06g005580.3.1	up
Solyc06g008660.3.1	up
Solyc09g082670.3.1	up
Solyc02g087030.1.1	up
Solyc06g069240.2.1	up
Solyc10g085140.1.1	up
Solyc10g083310.2.1	up
Solyc04g081070.3.1	up
Solyc04g008100.2.1	up
Solyc04g050970.3.1	up
Solyc06g071320.3.1	up
Solyc06g071230.3.1	up
Solyc02g084930.3.1	up
Solyc10g083290.4.1	up
Solyc01g011390.2.1	up
Solyc05g015530.3.1	up
Solyc02g079370.3.1	up
Solyc07g056150.3.1	up
Solyc09g065100.2.1	up
Solyc11g042810.2.1	up
Solyc09g009530.3.1	up
Solyc02g032940.3.1	up
Solyc03g120240.3.1	up
Solyc04g005040.1.1	up
Solyc11g009010.2.1	up
Solyc04g007460.3.1	up
Solyc01g111075.1.1	up
Solyc06g071020.3.1	up
Solyc02g077880.3.1	up
Solyc03g095500.3.1	up
Solyc11g045530.2.1	up
Solyc04g080960.3.1	up
Solyc04g011570.3.1	up
BGI_novel_G002055	up
Solyc01g104770.3.1	up
Solyc03g093535.1.1	up
Solyc12g036470.2.1	up
Solyc05g054300.2.1	up
Solyc01g108920.3.1	up
Solyc03g034270.3.1	up
Solyc10g080920.2.1	up
Solyc06g066120.3.1	up
Solyc02g069720.3.1	up
Solyc09g065590.3.1	up
Solyc10g086250.2.1	up
Solyc01g107695.1.1	up
Solyc02g088730.2.1	up
Solyc08g079680.3.1	up
Solyc03g032025.1.1	up
Solyc03g118340.3.1	up
Solyc03g114360.3.1	up
Solyc07g008140.3.1	up
Solyc05g050580.3.1	up
Solyc01g110920.3.1	up
Solyc02g094180.3.1	up
Solyc01g099030.3.1	up
Solyc09g090920.3.1	up
Solyc04g081970.3.1	up
Solyc08g005070.3.1	up
Solyc10g087010.2.1	up
Solyc01g065690.3.1	up
Solyc01g098730.2.1	up
Solyc10g081320.1.1	up
Solyc04g051590.3.1	up
Solyc08g082190.3.1	up
Solyc01g103400.3.1	up
Solyc12g006850.2.1	up
Solyc03g059390.3.1	up
Solyc06g060680.2.1	up
Solyc11g005350.2.1	up
Solyc09g098160.3.1	up
Solyc04g077170.3.1	up
Solyc07g063080.3.1	up
Solyc07g064830.3.1	up
Solyc06g065950.3.1	up
Solyc10g074440.2.1	up
Solyc06g062770.3.1	up
Solyc02g089110.3.1	up
Solyc06g074090.3.1	up
Solyc05g052560.1.1	up
Solyc10g053900.2.1	up
Solyc06g009550.3.1	up
Solyc02g087210.3.1	up
Solyc06g050790.3.1	up
Solyc01g081310.3.1	up
Solyc08g008190.3.1	up
Solyc05g005980.3.1	up
Solyc05g052570.3.1	up
Solyc10g051130.2.1	up
Solyc06g050570.2.1	up
Solyc05g056420.3.1	up
Solyc10g008550.3.1	up
Solyc09g065450.3.1	up
Solyc03g093560.1.1	up
Solyc05g013773.1.1	up
Solyc07g045220.3.1	up
Solyc12g099310.2.1	up
Solyc09g083010.3.1	up
Solyc12g011030.2.1	up
Solyc06g053770.3.1	up
Solyc03g080190.3.1	up
Solyc05g007950.3.1	up
Solyc01g095020.3.1	up
Solyc08g083060.3.1	up
Solyc10g083690.3.1	up
Solyc05g052410.2.1	up
Solyc01g106943.1.1	up
Solyc11g006740.2.1	up
Solyc12g089090.2.1	up
Solyc01g066340.3.1	up
Solyc03g058450.3.1	up
Solyc02g069030.3.1	up
Solyc07g063050.1.1	up
Solyc11g010500.1.1	up
Solyc07g043450.2.1	up
Solyc09g072980.2.1	up
Solyc04g081120.1.1	up
Solyc01g110960.3.1	up
Solyc11g005200.2.1	up
Solyc02g089515.1.1	up
Solyc03g096370.3.1	up
Solyc12g009000.1.1	up
Solyc02g062670.3.1	up
Solyc05g005490.3.1	up
Solyc05g047600.3.1	up
Solyc09g091670.3.1	up
Solyc07g056280.3.1	up
Solyc08g007940.3.1	up
Solyc01g105450.3.1	up
Solyc07g062640.3.1	up
Solyc12g038410.2.1	up
Solyc11g065020.2.1	up
Solyc05g010120.3.1	up
BGI_novel_G001259	up
Solyc08g007100.3.1	up
Solyc07g043460.3.1	up
Solyc03g118820.3.1	up
Solyc06g069670.3.1	up
Solyc10g083400.1.1	up
Solyc02g091140.3.1	up
Solyc10g079700.2.1	up
Solyc01g095140.3.1	up
Solyc06g074030.1.1	up
Solyc03g093290.2.1	up
Solyc04g011730.3.1	up
Solyc01g105390.3.1	up
Solyc04g078340.3.1	up
Solyc10g017520.3.1	up
Solyc04g008270.3.1	up
Solyc04g082030.1.1	up
Solyc08g008370.3.1	up
Solyc01g109810.2.1	up
Solyc01g099330.3.1	up
Solyc05g050360.3.1	up
Solyc07g018140.3.1	up
Solyc09g091460.3.1	up
Solyc04g074990.3.1	up
Solyc02g082450.3.1	up
Solyc07g054420.2.1	up
Solyc07g062130.3.1	up
Solyc02g088910.3.1	up
Solyc03g033540.3.1	up
Solyc10g086280.2.1	up
BGI_novel_G001896	up
Solyc04g081460.2.1	up
Solyc02g068660.2.1	up
Solyc04g079280.3.1	up
Solyc04g076950.3.1	up
Solyc00g157083.1.1	up
Solyc12g088950.2.1	up
Solyc04g078090.3.1	up
Solyc07g061800.3.1	up
Solyc05g009610.1.1	up
Solyc01g095530.2.1	up
Solyc05g009790.1.1	up
Solyc01g100120.3.1	up
Solyc08g080740.3.1	up
Solyc08g083260.3.1	up
Solyc10g081950.2.1	up
Solyc03g114235.1.1	up
Solyc02g065220.3.1	up
Solyc03g083730.1.1	up
Solyc12g096070.2.1	up
Solyc04g074680.1.1	up
Solyc08g006890.3.1	up
Solyc05g056500.1.1	up
Solyc02g063460.1.1	up
Solyc07g063750.3.1	up
Solyc05g052900.3.1	up
Solyc07g054460.3.1	up
BGI_novel_G000875	up
Solyc04g079410.3.1	up
Solyc01g009170.3.1	up
Solyc02g086690.3.1	up
Solyc01g006170.3.1	up
Solyc02g092760.3.1	up
Solyc06g053750.3.1	up
Solyc10g079030.2.1	up
Solyc01g104730.2.1	up
Solyc02g071440.3.1	up
Solyc04g014600.3.1	up
Solyc09g090080.1.1	up
Solyc10g079370.2.1	up
Solyc02g067970.3.1	up
Solyc10g081580.2.1	up
Solyc07g053980.3.1	up
Solyc03g115070.1.1	up
Solyc07g053740.1.1	up
Solyc01g106820.3.1	up
Solyc01g102840.3.1	up
Solyc02g089900.1.1	up
Solyc02g090870.1.1	up
Solyc08g066610.3.1	up
Solyc08g081030.1.1	up
Solyc09g097960.3.1	up
Solyc02g093670.3.1	up
Solyc01g109085.1.1	up
Solyc04g080500.3.1	up
Solyc06g070940.3.1	up
Solyc01g005390.3.1	up
Solyc07g065140.3.1	up
Solyc04g005140.2.1	up
Solyc03g019970.3.1	up
Solyc12g017960.1.1	up
BGI_novel_G001207	up
Solyc11g066840.2.1	up
Solyc02g083250.3.1	up
Solyc03g083550.1.1	up
Solyc01g088730.3.1	up
Solyc04g010250.3.1	up
BGI_novel_G000471	up
Solyc01g100630.2.1	up
Solyc10g083460.1.1	up
Solyc01g080750.3.1	up
Solyc04g072190.3.1	up
Solyc03g112220.1.1	up
Solyc02g085160.1.1	up
Solyc05g009550.3.1	up
BGI_novel_G001773	up
Solyc10g008570.3.1	up
BGI_novel_G002664	up
Solyc10g075110.2.1	up
Solyc05g054430.3.1	up
Solyc01g087500.3.1	up
Solyc09g064780.3.1	up
Solyc02g021680.3.1	up
Solyc08g076960.1.1	up
Solyc11g044840.2.1	up
BGI_novel_G003159	up
Solyc08g080040.3.1	up
Solyc12g006050.2.1	up
Solyc12g056390.1.1	up
Solyc02g083580.4.1	up
Solyc06g005350.3.1	up
Solyc07g061720.3.1	up
Solyc11g006490.2.1	up
Solyc05g009230.2.1	up
Solyc10g009110.1.1	up
Solyc02g092050.3.1	up
Solyc08g079480.3.1	up
Solyc08g014120.3.1	up
Solyc05g005220.1.1	up
Solyc07g062440.1.1	up
Solyc09g082390.2.1	up
Solyc09g007860.3.1	up
BGI_novel_G004075	up
Solyc04g082840.3.1	up
Solyc05g012210.3.1	up
Solyc10g006440.3.1	up
Solyc01g107370.3.1	up
Solyc05g046270.3.1	up
Solyc01g100200.3.1	up
Solyc09g010160.2.1	up
Solyc05g056200.1.1	up
BGI_novel_G001125	up
Solyc05g052760.3.1	up
Solyc02g085950.3.1	up
BGI_novel_G001167	up
Solyc06g066420.3.1	up
Solyc02g092870.2.1	up
Solyc09g075020.3.1	up
Solyc04g077220.3.1	up
Solyc02g085940.3.1	up
BGI_novel_G003004	up
Solyc01g005370.3.1	up
Solyc01g105420.3.1	up
Solyc01g009430.3.1	up
Solyc07g063610.3.1	up
Solyc08g062690.2.1	up
Solyc11g010120.2.1	up
Solyc04g080130.3.1	up
Solyc07g066670.3.1	up
Solyc09g074370.3.1	up
Solyc10g079550.2.1	up
Solyc03g123410.1.1	up
Solyc02g084840.3.1	up
Solyc01g050047.1.1	up
Solyc05g012915.1.1	up
Solyc06g082460.1.1	up
Solyc08g006970.3.1	up
Solyc05g052610.3.1	up
Solyc09g075670.1.1	up
Solyc11g006360.1.1	up
Solyc07g045550.2.1	up
Solyc03g082840.3.1	up
Solyc04g064530.1.1	up
BGI_novel_G004212	up
Solyc03g007950.3.1	up
Solyc10g011910.3.1	up
Solyc04g077360.3.1	up
Solyc02g081810.3.1	up
Solyc06g066460.3.1	up
Solyc08g007080.3.1	up
Solyc04g080380.3.1	up
[truncated: 2,153 more rows]

## Sheet: Table S7
Supplementary Table 7. Flowering-associated DEGs involved in phytohormone biosynthesis and signalling
Gene id	Gene symbol	Description	log2FC (stage 4 vs stage 5)	FDR
Jasmonic acid (JA)
Solyc08g014000.3.1	LoxA	Linoleate 9S-lipoxygenase A	-3.34996	2.74255e-08
Solyc05g014790.3.1	LOX11	13-lipoxygenase	-1.62277	0.000114101
Solyc01g109150.4.1	AOS	Allene oxidase synthase (AOS)	-3.6561	8.53527e-06
Solyc02g085730.3.1	AOC	Allene oxidase cyclase (AOC)	-1.48703	0.00518382
Solyc12g094520.2.1	OPCL1	OPC-8:CoA synthetase	-1.35081	2.56235e-05
Solyc12g049400.2.1	JAZ4	Jasmonate ZIM-domain protein	-1.70715	6.11657e-05
Solyc01g005440.3.1	JAZ6	Jasmonate ZIM-domain protein	-1.04527	0.0271238
Solyc03g118540.3.1	JAZ5	Jasmonate ZIM-domain protein	-1.69779	0.00019223
Solyc03g122190.3.1	JAZ3	Jasmonate ZIM-domain protein	-1.23085	0.0166644
Solyc08g036660.3.1	JAZ11	Jasmonate ZIM-domain protein	-6.19264	6.4719e-25
Solyc08g036640.3.1	JAZ9	Jasmonate ZIM-domain protein	-4.96459	1.26043e-07
Solyc08g036620.3.1	JAZ10	Jasmonate ZIM-domain protein	-7.43804	8.12094e-08
Solyc08g076930.1.1	MYC2	Transcription factor (bHLH) / Jasmonic acid 3	1.27603	0.00263335
Solyc05g050560.1.1	MTB2	MYC2-TARGETED bHLH 2	-1.19862	0.00181116
Solyc03g098790.3.1	CDI	Cathepsin D Inhibitor	-4.18402	1.34642e-17
Solyc01g091170.3.1	ARG2	Arginase 2	-1.96967	0.00708817
Solyc09g008670.3.1	TD2	Threonine deaminase	-3.64718	8.34742e-13
Solyc09g089540.3.1	PI-I/PI45	Proteinase inhibitor isoform	-4.12994	5.99932e-14
Solyc09g089500.3.1	PI-I/PI41	Proteinase inhibitor I	-10.9562	2.07289e-32
Solyc00g145170.2.1	PI-II/PI02	Proteinase inhibitor II	-4.51213	9.54374e-18
Solyc08g074630.2.1	PPO-F	Aureusidin synthase / Polyphenol oxidase precursor	-3.22331	3.72645e-13
Solyc00g187050.3.1	LAP2	Leucine aminopeptidase 2	-5.38294	2.24058e-17
Ethylene (ET)
Solyc01g095080.3.1	ACS2	1-aminocyclopropane-1-carboxylate (ACC) synthase	7.83266	7.3158e-15
Solyc08g081540.3.1	ACS1B	1-aminocyclopropane-1-carboxylate (ACC) synthase	2.43983	8.06443e-07
Solyc02g036350.3.1	ACO6	1-aminocyclopropane-1-carboxylate (ACC) oxidase	2.25146	1.80865e-06
Solyc02g081190.3.1	ACO4	1-aminocyclopropane-1-carboxylate (ACC) oxidase	2.16853	0.0137416
Solyc06g060070.3.1	ACO7	1-aminocyclopropane-1-carboxylate (ACC) oxidase	-3.06766	0.0378994
Solyc07g049550.3.1	ACO3	1-aminocyclopropane-1-carboxylate (ACC) oxidase	4.02785	1.16456e-17
Solyc12g005940.2.1	ACO2	1-aminocyclopropane-1-carboxylate (ACC) oxidase	4.29674	6.97164e-15
Solyc10g076450.2.1	ETO	Regulator protein (ETO)	2.08012	0.000427171
Solyc09g075440.3.1	ETR3/NR	Receptor protein (ETR/ERS)	1.18283	0.00402757
Solyc09g089610.3.1	ETR6	Receptor protein (ETR/ERS)	3.23996	5.07645e-11
Solyc01g009170.3.1	EIL2	Signal transducer (EIN3)	1.04321	0.0308551
Solyc07g008250.3.1	EBF1/2	Signal transducer (EBF)	2.94781	1.89525e-12
Solyc12g009560.2.1	EBF1	Signal transducer (EBF)	1.82893	9.81463e-06
Solyc12g099000.2.1	SAMS2	S-adenosyl methionine synthetase	-1.8872	0.00413389
Solyc03g093550.1.1		Transcription factor (ERF)	1.60061	0.00119655
Solyc03g093560.1.1	ERF C6	Transcription factor (ERF)	1.4427	0.0215705
Solyc03g093610.1.1	ERF A2	Transcription factor (ERF)	1.11089	0.00293158
Solyc03g116610.3.1	ERF WIN1	Transcription factor (ERF)	-5.4029	7.28464e-44
Solyc04g071770.3.1		Transcription factor (ERF)	4.18281	6.29576e-16
Solyc05g052030.1.1	ERF4	Transcription factor (ERF)	2.45873	5.00487e-06
Solyc05g052040.1.1		Transcription factor (ERF)	2.07881	0.000155437
Solyc06g063070.3.1	ERF A3	Transcription factor (ERF)	1.76679	0.000254249
Solyc07g053740.1.1	ERF F4	Transcription factor (ERF)	1.10941	0.0326942
Solyc08g007230.2.1		Transcription factor (ERF)	2.17532	0.00264628
Solyc10g006130.1.1	ERF36	Transcription factor (ERF)	1.29774	0.012777
Solyc10g009110.1.1	ERF F5	Transcription factor (ERF)	1.02845	0.0406501
Solyc10g050970.1.1	ERF D4	Transcription factor (ERF)	2.40938	0.00245372
Solyc12g056590.2.1	ERF D2	Transcription factor (ERF)	2.45588	1.01563e-06
Solyc03g026280.3.1		Transcription factor (DREB)	3.18499	0.000124951
Solyc03g124110.2.1		Transcription factor (DREB)	3.54752	2.36235e-06
Solyc03g120840.2.1		Transcription factor (DREB)	2.8624	5.04012e-05
Solyc04g078640.2.1		Transcription factor (DREB)	2.22348	0.000645265
Solyc05g050830.2.1	ERF4	Transcription factor (DREB)	-2.72359	4.49582e-05
Solyc05g052410.2.1		Transcription factor (DREB)	1.08649	0.0224753
Solyc08g078410.1.1		Transcription factor (DREB)	-3.65234	3.52007e-10
Solyc08g080290.3.1		Transcription factor (DREB)	3.25602	1.95119e-05
Solyc08g082210.3.1		Transcription factor (DREB)	-2.74584	9.33206e-05
Solyc02g092050.3.1		Transcription factor (AP2)	1.40701	0.0408146
Solyc03g044300.3.1	APETALA2a	Transcription factor (AP2)	2.04852	6.73623e-10
Solyc04g007000.1.1		Transcription factor (AP2-RAV)	2.43769	8.90935e-07
Solyc05g009790.1.1		Transcription factor (AP2-RAV)	1.17903	0.0285029
Abscisic acid (ABA)
Solyc02g063170.3.1		Neoxanthin synthase (ABA4)	-3.52118	7.70988e-13
Solyc03g034240.3.1		Neoxanthin synthase (ABA4)	-2.09476	0.00100147
Solyc12g041880.2.1		Neoxanthin biosynthesis cofactor (NXD1)	-1.94297	1.00163e-06
Solyc11g071620.3.1		Abscisic aldehyde oxidase (AAO)	-1.19388	0.0491823
Solyc01g095700.3.1		PYR/PYL-receptor. Receptor component PYL/RCAR	1.31905	0.00274151
Solyc05g052420.2.1		PYR/PYL-receptor. Receptor component PYL/RCAR	3.8699	9.90661e-05
Solyc06g050500.2.1		PYR/PYL-receptor. Receptor component PYL/RCAR	2.18057	0.000208081
Solyc08g076960.1.1		PYR/PYL-receptor. Receptor component PYL/RCAR	1.62909	0.0390283
Solyc06g068940.3.1		PYR/PYL-receptor. Recruitment factor (CAR)	4.75075	7.291e-06
Solyc06g073940.3.1		PYR/PYL-receptor. Regulatory phosphatase positive regulator (EAR1)	-2.05273	0.000788239
Solyc03g006950.2.1		PPM/PP2C Mn/Mg-dependent phosphatase families. Clade A phosphatase	-2.54024	0.000111486
Solyc06g051940.3.1		PPM/PP2C Mn/Mg-dependent phosphatase families. Clade A phosphatase	-1.75721	0.00839986
Solyc06g076400.3.1		PPM/PP2C Mn/Mg-dependent phosphatase families. Clade A phosphatase	-1.86008	2.67243e-09
Solyc01g066870.3.1		PPM/PP2C Mn/Mg-dependent phosphatase families. Clade C phosphatase	-1.79339	4.08704e-07
Solyc02g092750.3.1		PPM/PP2C Mn/Mg-dependent phosphatase families. Clade D phosphatase	1.1001	0.00927591
Solyc05g055980.3.1		PPM/PP2C Mn/Mg-dependent phosphatase families. Clade D phosphatase	1.38936	0.00259192
Solyc10g049630.2.1		PPM/PP2C Mn/Mg-dependent phosphatase families. Clade D phosphatase	1.34877	0.0100744
Solyc10g084410.2.1		PPM/PP2C Mn/Mg-dependent phosphatase families. Clade D phosphatase	-1.22389	0.00246949
Solyc10g008490.3.1		PPM/PP2C Mn/Mg-dependent phosphatase families. Clade E phosphatase	-1.94539	0.000434003
Solyc10g076320.2.1		PPM/PP2C Mn/Mg-dependent phosphatase families. Clade E phosphatase	2.22956	0.000145232
Solyc10g085370.2.1		PPM/PP2C Mn/Mg-dependent phosphatase families. Clade E phosphatase	2.95736	0.0103018
Solyc00g007195.1.1		PPM/PP2C Mn/Mg-dependent phosphatase families. Clade G phosphatase	-4.33545	1.18973e-06
Solyc02g082490.3.1		PPM/PP2C Mn/Mg-dependent phosphatase families. Clade G phosphatase	-1.56536	1.41154e-06
Solyc07g024020.2.1		PPM/PP2C Mn/Mg-dependent phosphatase families. Clade H phosphatase	1.95541	0.00304356
Solyc04g012160.3.1		SNF1-related protein kinase (SnRK2)	1.71558	1.04905e-05
Solyc04g007500.1.1		Signal transducer (RHA2)	3.05755	4.45003e-11
Solyc05g008640.1.1		Signal transducer (RHA2)	2.80207	0.000352233
Solyc03g113250.3.1		Abscisic acid transporter (AIT)	-1.4581	0.031803
Cytokinin (CTK)
Solyc06g075090.3.1		Cytokinin phosphoribohydrolase (LOG)	1.29801	0.00156203
Solyc10g082020.2.1		Cytokinin phosphoribohydrolase (LOG)	-4.44159	5.79666e-06
Solyc04g008110.3.1		Receptor protein (AHK)	1.33456	0.000172293
Solyc05g015610.3.1		Receptor protein (AHK)	1.43473	0.000815688
Solyc12g099720.2.1		Signalling pathway activator (CKI1)	-6.85825	4.13148e-06
Solyc10g079700.2.1		A-type ARR response negative regulator	1.8756	0.0258782
Solyc10g079710.2.1		A-type ARR response negative regulator	1.98751	3.64461e-08
Solyc08g005580.3.1		Cytokinin transporter (ABCG14)	1.55535	0.014193
Gibberellin (GA)
Solyc06g035530.3.1		Gibberellin 20-oxidase	-3.86665	4.32135e-05
Solyc06g008870.2.1		Receptor protein (GID1)	1.93318	1.09488e-05
Solyc05g040040.1.1		Signal transducer (SLY)	3.20151	0.000882264
Solyc05g009500.3.1		Multi-functional transporter (NPF3.1)	1.33062	0.0019541
Auxin (IAA)
Solyc05g031600.2.1		Tryptophan aminotransferase (TAA)	-3.6504	3.99891e-12
Solyc08g068160.2.1		Flavin monooxygenase (YUCCA)	-2.20433	0.00250234
Solyc09g064160.3.1		Flavin monooxygenase (YUCCA)	-3.27535	0.000301955
Solyc09g074430.3.1		Flavin monooxygenase (YUCCA)	-4.17924	2.52025e-09
Solyc01g068410.3.1		Auxin transporter (PIN)	-6.78113	2.20482e-18
Solyc04g007690.3.1		Auxin transporter (PIN)	-1.48439	1.81944e-05
Solyc02g082450.3.1		Auxin efflux transporter (PILS)	1.04175	0.0266676
Solyc03g031990.3.1		Auxin efflux transporter (PILS)	1.71664	0.00826976
Solyc12g095750.2.1		Auxin efflux transporter (PILS)	-1.66637	0.000112189
Solyc05g047460.3.1		Transcription factor (ARF)	1.29273	0.0011132
Solyc11g069190.2.1		Transcription factor (ARF)	-1.21747	0.0208959
Solyc03g120380.3.1		Auxin-regulated IAA19	-1.69022	0.00281791
Solyc04g010330.3.1		Auxin-regulated protein	6.76588	3.33225e-07
Solyc06g008590.3.1		Auxin-regulated IAA17	-3.11561	0.000324672
Solyc06g053840.3.1		Auxin-regulated IAA4	1.66822	6.69545e-06

## Sheet: Table S8
Supplementary Table 8. Number of TFs upregulated or downregulated during flower development sorted by TF family
TF family	Upregulated （stage 4 vs stage 5）	Downregulated （stage 4 vs stage 5）
ABI3VP1	2	3
AP2-EREBP	25	3
ARF	1	1
ARR-B	1	0
BES1	0	1
bHLH	10	6
BSD	1	0
bZIP	1	1
C2C2-CO-like	1	1
C2C2-Dof	2	4
C2C2-GATA	0	3
C2C2-YABBY	1	1
C2H2	6	8
C3H	3	5
DBP	0	1
E2F-DP	0	1
EIL	1	0
FHA	0	1
G2-like	4	3
GRAS	3	4
GRF	2	0
HSF	2	2
LIM	7	1
LOB	5	3
MADS	4	7
mTERF	0	2
MYB	18	16
NAC	11	8
NOZZLE	0	1
OFP	2	2
PLATZ	2	2
RWP-RK	2	0
SAP	1	0
SBP	0	1
Sigma70-like	0	1
TAZ	2	0
TCP	2	8
TIFY	1	8
Trihelix	4	0
TUB	3	0
ULT	0	1
WRKY	13	1
zf-HD	3	2

## Sheet: Table S9
Supplementary Table 9. List of genes responding to both herbivory and flowering
Solyc09g089540.3.1
Solyc03g098790.3.1
Solyc07g064600.3.1
Solyc00g187050.3.1
Solyc12g010025.1.1
Solyc09g084450.3.1
Solyc09g089530.3.1
Solyc09g089520.3.1
Solyc10g005320.3.1
Solyc03g098760.2.1
Solyc04g074770.2.1
Solyc07g007250.3.1
Solyc09g008670.3.1
Solyc09g061840.3.1
Solyc12g049400.2.1
Solyc12g010030.2.1
Solyc05g005535.1.1
Solyc11g065770.1.1
Solyc09g084490.3.1
Solyc02g069110.3.1
Solyc09g089510.3.1
Solyc01g095960.3.1
Solyc09g084480.3.1
Solyc09g091550.3.1
Solyc08g076970.3.1
Solyc03g098720.3.1
Solyc01g091170.3.1
Solyc09g084465.1.1
Solyc01g005865.1.1
Solyc03g098780.2.1
Solyc12g056600.3.1
Solyc09g065620.3.1
Solyc01g094870.2.1
Solyc02g077420.3.1
Solyc08g074630.2.1
Solyc01g098910.3.1
Solyc09g014480.2.1
Solyc01g105450.3.1
Solyc10g079320.2.1
Solyc03g013160.3.1
Solyc08g014000.3.1
Solyc08g074683.1.1
Solyc02g077430.3.1
Solyc01g005870.2.1
Solyc12g005640.2.1
Solyc11g010980.2.1
Solyc11g071290.2.1
Solyc12g008650.2.1
Solyc08g078160.3.1
Solyc12g014430.2.1
Solyc05g050560.1.1
Solyc03g097750.3.1
Solyc08g036640.3.1
Solyc12g099000.2.1
Solyc02g085630.3.1
Solyc10g084320.2.1
Solyc02g085730.3.1
Solyc04g014730.3.1
Solyc00g071180.3.1
Solyc09g089500.3.1
Solyc07g063410.3.1
Solyc03g122190.3.1
Solyc01g111250.3.1
Solyc04g063210.3.1
Solyc04g071400.3.1
Solyc05g051970.3.1
BGI_novel_G004714
Solyc09g083445.1.1
Solyc05g014590.3.1
Solyc10g085140.1.1
Solyc04g008370.2.1
Solyc05g008140.3.1
Solyc01g016360.2.1
Solyc12g008900.2.1
Solyc00g136560.3.1
Solyc03g098710.1.1
Solyc07g056480.3.1
Solyc03g096050.3.1
Solyc10g076250.2.1
Solyc06g072230.1.1
Solyc06g007770.3.1
Solyc05g005540.3.1
Solyc01g107390.3.1
Solyc03g121270.3.1
Solyc05g009420.1.1
Solyc12g057060.2.1
Solyc11g010850.2.1
Solyc10g054440.2.1
Solyc08g036660.3.1
Solyc08g006750.3.1
Solyc11g010170.2.1
Solyc07g008280.3.1
Solyc01g109170.3.1
Solyc10g008480.3.1
Solyc08g080090.3.1
Solyc07g045350.3.1
Solyc05g006220.3.1
Solyc09g084460.3.1
Solyc08g076670.3.1
Solyc12g099400.2.1
Solyc06g075010.3.1
Solyc01g005755.1.1
Solyc07g017880.3.1
Solyc02g082910.3.1
Solyc03g006250.2.1
Solyc06g007440.3.1
Solyc12g056590.2.1
Solyc12g094520.2.1
Solyc06g083270.3.1
Solyc04g071770.3.1
Solyc01g096730.2.1
Solyc01g005775.1.1
Solyc03g111290.1.1
Solyc07g053200.3.1
Solyc06g084760.2.1
Solyc03g098730.1.1
Solyc08g078410.1.1
Solyc05g007770.3.1
Solyc06g011350.3.1
Solyc05g007950.3.1
Solyc08g014580.3.1
Solyc10g005510.3.1
Solyc02g090490.3.1
Solyc10g084940.2.1
Solyc06g051940.3.1
Solyc02g090430.3.1
Solyc08g067630.3.1
Solyc01g079610.3.1
Solyc04g071030.1.1
Solyc04g007980.3.1
Solyc01g103030.3.1
Solyc11g044840.2.1
Solyc06g076930.2.1
Solyc07g063940.2.1
Solyc12g019320.2.1
Solyc05g013620.2.1
Solyc09g008060.3.1
Solyc08g082870.3.1
Solyc05g007150.3.1
Solyc03g097600.3.1
Solyc04g054990.3.1
Solyc03g115610.3.1
Solyc11g005620.1.1
Solyc10g074980.2.1
Solyc04g055170.3.1
Solyc02g064830.3.1
Solyc06g082470.3.1
Solyc01g109150.4.1
Solyc01g088660.3.1
Solyc11g066860.2.1
Solyc06g073060.3.1
Solyc08g078090.1.1
Solyc10g078490.2.1
Solyc11g071550.2.1
Solyc05g015530.3.1
Solyc04g016000.3.1
Solyc03g007920.3.1
Solyc08g076860.3.1
Solyc12g013820.2.1
Solyc00g145170.2.1
Solyc10g080900.2.1
Solyc03g082450.3.1
Solyc01g005440.3.1
Solyc12g011370.2.1
Solyc02g069800.1.1
Solyc12g013620.2.1
Solyc09g065760.3.1
Solyc04g015020.3.1
Solyc06g072530.3.1
Solyc01g091190.3.1
Solyc06g073640.3.1
Solyc05g016060.3.1
Solyc01g066520.3.1
Solyc06g074070.3.1
Solyc10g083690.3.1
Solyc01g005760.3.1
Solyc11g010625.1.1
Solyc05g014790.3.1
Solyc08g067410.2.1
Solyc05g054890.3.1
Solyc08g005525.1.1
Solyc09g065540.3.1
Solyc04g077980.1.1
Solyc02g090315.1.1
Solyc07g017600.3.1
Solyc05g013640.1.1
Solyc01g079530.3.1
Solyc01g105410.3.1
Solyc12g010400.2.1
Solyc05g009550.3.1
Solyc02g065530.3.1
Solyc03g098100.3.1
Solyc00g009140.3.1
BGI_novel_G004910
Solyc06g066440.3.1
Solyc12g010450.2.1
Solyc08g006740.3.1
Solyc11g011340.2.1
Solyc02g084840.3.1
Solyc06g053740.3.1
Solyc05g055910.3.1
Solyc07g053740.1.1
Solyc04g077650.3.1
Solyc06g068520.3.1
Solyc08g078060.3.1
Solyc02g068140.3.1
Solyc00g052940.3.1
Solyc04g040180.3.1
Solyc01g005710.2.1
Solyc06g072550.3.1
Solyc02g069100.3.1
BGI_novel_G001105
Solyc05g051750.3.1
Solyc02g092580.3.1
Solyc07g008250.3.1
Solyc11g065530.1.1
Solyc05g009390.3.1
Solyc03g113900.3.1
Solyc09g092330.2.1
Solyc01g096370.3.1
Solyc05g012820.1.1
Solyc01g087450.3.1
Solyc12g013830.2.1
Solyc07g008920.3.1
Solyc04g054260.3.1
Solyc07g006200.3.1
Solyc04g011767.1.1
Solyc06g083470.3.1
Solyc01g087980.3.1
BGI_novel_G000971
Solyc08g079480.3.1
Solyc03g026160.3.1
Solyc12g005940.2.1
Solyc01g080890.2.1
Solyc05g006860.3.1
Solyc03g078090.3.1
Solyc10g075110.2.1
Solyc03g097820.2.1
Solyc06g049020.1.1
Solyc11g013010.2.1
Solyc04g005670.2.1
Solyc12g088910.2.1
Solyc08g062180.2.1
Solyc02g083880.3.1
Solyc10g009110.1.1
BGI_novel_G004874
Solyc06g072160.3.1
Solyc06g007120.3.1
Solyc05g013140.3.1
Solyc03g032090.1.1
Solyc03g116740.3.1
Solyc05g051570.3.1
Solyc08g044265.1.1
Solyc07g063620.3.1
Solyc07g064870.3.1
Solyc04g082030.1.1
Solyc01g104650.3.1
Solyc07g049690.3.1
Solyc01g006560.3.1
Solyc12g009840.2.1
Solyc12g070080.2.1
Solyc02g092460.3.1
Solyc01g087890.3.1
Solyc04g051710.2.1
Solyc04g079660.2.1
Solyc04g072800.3.1
Solyc03g025200.3.1
Solyc01g088650.3.1
Solyc02g084210.1.1
Solyc08g067340.3.1
Solyc06g008870.2.1
Solyc09g009010.3.1
Solyc08g076930.1.1
Solyc01g087970.3.1
Solyc11g045610.2.1
Solyc02g065470.1.1
Solyc10g085880.1.1
Solyc07g006035.1.1
Solyc04g071340.4.1
Solyc03g123410.1.1
Solyc01g090340.2.1
Solyc06g075090.3.1
Solyc10g009580.3.1
BGI_novel_G000819
Solyc06g069880.1.1
Solyc09g075210.3.1
Solyc05g050110.3.1
Solyc01g109500.3.1
Solyc10g085080.2.1
Solyc01g102610.3.1
Solyc12g094640.2.1
Solyc01g111660.3.1
Solyc01g095530.2.1
Solyc06g071290.3.1
Solyc10g039290.2.1
Solyc05g007780.3.1
Solyc08g077170.3.1
Solyc01g094790.3.1
Solyc05g043330.3.1
Solyc02g072540.3.1
Solyc05g050500.1.1
Solyc04g050440.3.1
Solyc02g086650.3.1
Solyc03g071590.3.1
Solyc04g079790.3.1
Solyc05g025890.2.1
Solyc01g099630.3.1
Solyc07g052610.3.1
Solyc11g042630.2.1
Solyc01g110960.3.1
Solyc08g061560.3.1
Solyc07g006620.3.1
Solyc03g025710.3.1
Solyc02g085950.3.1
Solyc05g054330.3.1
Solyc01g103100.3.1
Solyc04g082000.3.1
Solyc02g094300.3.1
Solyc10g054840.2.1
Solyc05g008290.3.1
Solyc01g108630.3.1
Solyc06g008500.3.1
Solyc03g113280.3.1
Solyc01g087780.2.1
BGI_novel_G005754
Solyc04g078110.1.1
Solyc11g012450.2.1
Solyc08g005240.2.1
Solyc11g006040.2.1
Solyc06g073540.3.1
Solyc01g028805.1.1
Solyc02g081150.1.1
Solyc12g095750.2.1
Solyc05g053400.2.1
Solyc08g067260.3.1
Solyc12g010230.2.1
BGI_novel_G002698
Solyc05g009500.3.1
Solyc09g015080.3.1
Solyc04g080380.3.1
Solyc12g006000.1.1
Solyc10g086150.2.1
Solyc08g081160.3.1
Solyc06g068990.4.1
Solyc08g079850.3.1
Solyc03g034230.3.1
Solyc03g058430.2.1
Solyc07g062680.2.1
Solyc01g108610.3.1
Solyc01g006790.2.1
Solyc03g031940.3.1
Solyc12g098230.1.1
Solyc07g065500.2.1
Solyc09g008270.3.1
Solyc01g106820.3.1
Solyc11g005420.2.1
Solyc05g005980.3.1
Solyc05g014140.2.1
Solyc12g088820.2.1
Solyc02g071090.3.1
Solyc05g005560.4.1
Solyc07g063590.3.1
Solyc01g100530.3.1
Solyc02g085750.3.1
Solyc08g083360.3.1
Solyc01g107590.3.1
Solyc07g065165.1.1
Solyc09g090840.3.1
Solyc05g050980.3.1
Solyc08g080190.3.1
Solyc09g075060.3.1
Solyc01g107180.3.1
Solyc02g085100.3.1
Solyc06g084615.1.1
Solyc12g041880.2.1
Solyc01g005990.3.1
Solyc04g072700.3.1
Solyc03g083910.4.1
Solyc03g117690.3.1
BGI_novel_G003159
Solyc01g006780.3.1
Solyc08g082900.3.1
Solyc10g080340.2.1
Solyc12g057080.2.1
Solyc09g092130.3.1
Solyc05g050770.3.1
Solyc04g011670.3.1
Solyc06g053840.3.1
Solyc00g170200.1.1
Solyc10g085555.1.1
Solyc02g085150.3.1
Solyc08g075120.3.1
Solyc05g052030.1.1
Solyc04g045600.3.1
Solyc02g088220.3.1
Solyc06g075580.3.1
Solyc01g094690.3.1
Solyc04g058100.3.1
BGI_novel_G003195
Solyc06g049050.3.1
Solyc11g015897.1.1
Solyc01g073640.3.1
Solyc11g013810.2.1
Solyc02g084640.3.1
Solyc03g121180.3.1
Solyc01g005590.2.1
Solyc05g006030.3.1
Solyc04g008110.3.1
Solyc01g097650.3.1
Solyc06g008590.3.1
Solyc07g005540.1.1

## Sheet: Table S10
Supplementary Table 10. TFs involved in both herbivory-induced responses and flower development
Gene id	TF family	Up- or Down-regulated (Control vs Herbivory)	Up- or Down-regulated (stage 4 vs stage 5)
Solyc01g090340.2.1	AP2-EREBP	down	up
Solyc04g071770.3.1	AP2-EREBP	up	up
Solyc05g052030.1.1	AP2-EREBP	down	up
Solyc07g053740.1.1	AP2-EREBP	up	up
Solyc08g078410.1.1	AP2-EREBP	up	down
Solyc10g009110.1.1	AP2-EREBP	up	up
Solyc12g056590.2.1	AP2-EREBP	up	up
Solyc01g096370.3.1	bHLH	up	up
Solyc03g097820.2.1	bHLH	up	up
Solyc05g014590.3.1	bHLH	up	down
Solyc05g050560.1.1	bHLH	up	down
Solyc08g076930.1.1	bHLH	up	up
Solyc12g010450.2.1	DBP	up	down
Solyc07g063940.2.1	GRAS	up	down
Solyc04g016000.3.1	HSF	up	down
Solyc02g085150.3.1	MYB	down	down
Solyc06g073640.3.1	MYB	up	down
Solyc12g005640.2.1	MYB	up	down
Solyc05g007770.3.1	NAC	up	up
Solyc07g063410.3.1	NAC	up	up
Solyc12g013620.2.1	NAC	up	up
Solyc08g076860.3.1	PLATZ	up	up
Solyc02g092460.3.1	TAZ	up	up
Solyc07g062680.2.1	TCP	down	down
Solyc01g005440.3.1	TIFY	up	down
Solyc03g122190.3.1	TIFY	up	down
Solyc08g036640.3.1	TIFY	up	down
Solyc08g036660.3.1	TIFY	up	down
Solyc12g049400.2.1	TIFY	up	down
Solyc08g067340.3.1	WRKY	up	up

[truncated: 3 more sheets: Table S11, Table S12, Table S13]
